# Supplementary material for: 2-Amino-4-methyl­pyridinium 2-hy­droxy­benzoate
Source: Acta Crystallogr Sect E Struct Rep Online. 2010 Jul 31;66(Pt 8):o2151–2. doi: 10.1107/S160053681002965X (PMC3007449; doi:10.1107/S160053681002965X)
Supplement: Supplementary file 1 [file e-66-o2151-sup1.cif]

##############################################################################
###                                                                        ###
###        Electronic paper (Acta Crystallographica Section E)             ###
###                                                                        ###
##############################################################################
#                                                                            #
# This CIF contains the data in a paper accepted for publication in Acta     #
# Crystallographica Section E. It conforms to the requirements of Notes      #
# for Authors for Section E, and has been peer reviewed under the auspices   #
# of the IUCr Commission on Journals.                                        #
#                                                                            #
# Full details of the Crystallographic Information File format               #
# are given in the paper "The Crystallographic Information File (CIF):       #
# a New Standard Archive File for Crystallography" by S. R. Hall, F. H.      #
# Allen and I. D. Brown [Acta Cryst. (1991), A47, 655-685].                  #
#                                                                            #
# The current version of the core CIF dictionary is obtainable from          #
# ftp://ftp.iucr.org/pub/cif_core.dic. The current version number is 2.4.    #
#                                                                            #
# Software is freely available for graphical display of the structure(s) in  #
# this CIF.  For information consult the CIF home page http://www.iucr.org/  #
# cif/home.html                                                              #
#                                                                            #
# This file may be used for bona fide research purposes within the           #
# scientific community so long as proper attribution is given to the journal # 
# article from which it was obtained.                                        #
#                                                                            #
##############################################################################
                                             
data_global
_audit_creation_method     'form.cif (version 2.0)'
_journal_data_validation_number     ?
_journal_date_recd_electronic     2010-07-21
_journal_date_accepted     2010-07-26
_journal_name_full     'Acta Crystallographica, Section E'
_journal_year     2010
_journal_volume     66
_journal_issue      8
_journal_page_first     o2151
_journal_page_last     o2152
_journal_paper_category     QO
_journal_coeditor_code     HB5564
_publ_contact_author_name     'Prof. Fun, Hoong-Kun'
_publ_contact_author_address
;
      X-ray Crystallography Unit
      School of Physics
      Universiti Sains Malaysia
      11800 USM, Penang
      MALAYSIA
;
_publ_contact_author_email     'hkfun@usm.my'
_publ_contact_author_fax     '604 6579150'
_publ_contact_author_phone     '604 6533652'
_publ_section_title
;
2-Amino-4-methylpyridinium 2-hydroxybenzoate
;
loop_
    _publ_author_name
    _publ_author_footnote
    _publ_author_address
    'Madhukar Hemamalini' ?
;
      X-ray Crystallography Unit
      School of Physics
      Universiti Sains Malaysia
      11800 USM, Penang
      Malaysia
;
    'Hoong-Kun Fun'
;
      Thomson Reuters ResearcherID: A-3561-2009.
;
;
      X-ray Crystallography Unit
      School of Physics
      Universiti Sains Malaysia
      11800 USM, Penang
      Malaysia
;
data_I
_audit_creation_method     SHELXL-97
_chemical_name_systematic
;
2-Amino-4-methylpyridinium 2-hydroxybenzoate
;
_chemical_name_common
;
2-amino-4-methylpyridinium salicylate
;
_chemical_formula_moiety     'C6 H9 N2 +, C7 H5 O3 -'
_chemical_formula_sum     'C13 H14 N2 O3'
_chemical_formula_iupac     'C6 H9 N2 +, C7 H5 O3 -'
_chemical_formula_weight     246.26
_chemical_melting_point     ?
_symmetry_cell_setting     triclinic
_symmetry_space_group_name_H-M     'P -1'
_symmetry_space_group_name_Hall     '-P 1'
loop_
    _symmetry_equiv_pos_as_xyz
    'x, y, z'
    '-x, -y, -z'
_cell_length_a     7.2417(2)
_cell_length_b     12.5520(3)
_cell_length_c     14.7699(3)
_cell_angle_alpha     68.752(2)
_cell_angle_beta     82.038(2)
_cell_angle_gamma     88.824(2)
_cell_volume     1238.58(5)
_cell_formula_units_Z     4
_cell_measurement_reflns_used     3981
_cell_measurement_theta_min     2.68
_cell_measurement_theta_max     31.40
_cell_measurement_temperature     100.00(10)
_exptl_crystal_description     needle
_exptl_crystal_colour     colourless
_exptl_crystal_size_max     0.32
_exptl_crystal_size_mid     0.10
_exptl_crystal_size_min     0.04
_exptl_crystal_density_diffrn     1.321
_exptl_crystal_density_meas     ?
_exptl_crystal_density_method     'not measured'
_exptl_crystal_F_000     520
_exptl_absorpt_coefficient_mu     0.095
_exptl_absorpt_correction_type     multi-scan
_exptl_absorpt_process_details     '(SADABS; Bruker, 2009)'
_exptl_absorpt_correction_T_min     0.971
_exptl_absorpt_correction_T_max     0.996
_exptl_special_details
;
The crystal was placed in the cold stream of an Oxford Cryosystems Cobra
open-flow nitrogen cryostat (Cosier & Glazer, 1986) operating at
100.0(1) K.
;
_diffrn_ambient_temperature     100.00(10)
_diffrn_radiation_type     MoK\a
_diffrn_radiation_wavelength     0.71073
_diffrn_radiation_source     'fine-focus sealed tube'
_diffrn_radiation_monochromator     graphite
_diffrn_measurement_device_type     'Bruker APEXII CCD'
_diffrn_measurement_method     '\f and \w scans'
_diffrn_detector_area_resol_mean     .
_diffrn_reflns_number     23090
_diffrn_reflns_av_R_equivalents     0.0471
_diffrn_reflns_av_sigmaI/netI     0.0667
_diffrn_reflns_theta_min     1.49
_diffrn_reflns_theta_max     31.61
_diffrn_reflns_theta_full     31.61
_diffrn_measured_fraction_theta_max     0.993
_diffrn_measured_fraction_theta_full     0.993
_diffrn_reflns_limit_h_min     -10
_diffrn_reflns_limit_h_max     10
_diffrn_reflns_limit_k_min     -15
_diffrn_reflns_limit_k_max     18
_diffrn_reflns_limit_l_min     -21
_diffrn_reflns_limit_l_max     21
_diffrn_standards_number     0
_diffrn_standards_interval_count     .
_diffrn_standards_interval_time     .
_diffrn_standards_decay_%     ?
_refine_special_details
;
 Refinement of F^2^ against ALL reflections.  The weighted R-factor wR and
 goodness of fit S are based on F^2^, conventional R-factors R are based
 on F, with F set to zero for negative F^2^. The threshold expression of
 F^2^ > 2\s(F^2^) is used only for calculating R-factors(gt) etc. and is
 not relevant to the choice of reflections for refinement.  R-factors based
 on F^2^ are statistically about twice as large as those based on F, and R-
 factors based on ALL data will be even larger.
;
_reflns_number_total     8280
_reflns_number_gt     5112
_reflns_threshold_expression     I>2\s(I)
_refine_ls_structure_factor_coef     Fsqd
_refine_ls_matrix_type     full
_refine_ls_R_factor_all     0.1038
_refine_ls_R_factor_gt     0.0561
_refine_ls_wR_factor_gt     0.1330
_refine_ls_wR_factor_ref     0.1552
_refine_ls_goodness_of_fit_ref     1.001
_refine_ls_restrained_S_all     1.001
_refine_ls_number_reflns     8280
_refine_ls_number_parameters     359
_refine_ls_number_restraints     0
_refine_ls_hydrogen_treatment     mixed
_refine_ls_weighting_scheme     calc
_refine_ls_weighting_details
                 'calc w=1/[\s^2^(Fo^2^)+(0.0755P)^2^] where P=(Fo^2^+2Fc^2^)/3'
_atom_sites_solution_hydrogens     geom
_atom_sites_solution_primary     direct
_atom_sites_solution_secondary     difmap
_refine_ls_shift/su_max     ?
_refine_ls_shift/su_max_lt     0.001
_refine_ls_shift/su_mean     0.000
_refine_diff_density_max     0.376
_refine_diff_density_min     -0.284
_refine_ls_extinction_method     none
_refine_ls_extinction_coef     ?
loop_
    _atom_type_symbol
    _atom_type_description
    _atom_type_scat_dispersion_real
    _atom_type_scat_dispersion_imag
    _atom_type_scat_source
    'C' 'C' 0.0033 0.0016
                         'International Tables Vol C Tables 4.2.6.8 and 6.1.1.4'
    'H' 'H' 0.0000 0.0000
                         'International Tables Vol C Tables 4.2.6.8 and 6.1.1.4'
    'N' 'N' 0.0061 0.0033
                         'International Tables Vol C Tables 4.2.6.8 and 6.1.1.4'
    'O' 'O' 0.0106 0.0060
                         'International Tables Vol C Tables 4.2.6.8 and 6.1.1.4'
_computing_data_collection     'APEX2 (Bruker, 2009)'
_computing_cell_refinement     'SAINT (Bruker, 2009)'
_computing_data_reduction     'SAINT (Bruker, 2009)'
_computing_structure_solution     'SHELXTL (Sheldrick, 2008)'
_computing_structure_refinement     'SHELXTL (Sheldrick, 2008)'
_computing_molecular_graphics     'SHELXTL (Sheldrick, 2008)'
_computing_publication_material
                             'SHELXTL (Sheldrick, 2008) and PLATON (Spek, 2009)'
loop_
    _atom_site_type_symbol
    _atom_site_label
    _atom_site_fract_x
    _atom_site_fract_y
    _atom_site_fract_z
    _atom_site_U_iso_or_equiv
    _atom_site_adp_type
    _atom_site_calc_flag
    _atom_site_refinement_flags
    _atom_site_occupancy
    _atom_site_disorder_assembly
    _atom_site_disorder_group
    O O1A 0.68689(15) -0.11656(9) 0.22307(8) 0.0266(3) Uani d . 1 . .
    O O2A 0.61939(14) 0.06247(9) 0.20906(8) 0.0243(2) Uani d . 1 . .
    O O3A 0.85815(16) 0.22440(9) 0.12227(8) 0.0255(2) Uani d . 1 . .
    C C1A 0.9761(2) 0.14446(13) 0.10815(11) 0.0204(3) Uani d . 1 . .
    C C2A 1.1562(2) 0.18050(15) 0.05960(12) 0.0290(4) Uani d . 1 . .
    H H2AA 1.1918 0.2575 0.0369 0.035 Uiso calc R 1 . .
    C C3A 1.2811(2) 0.10169(17) 0.04530(13) 0.0366(4) Uani d . 1 . .
    H H3AA 1.4012 0.1260 0.0133 0.044 Uiso calc R 1 . .
    C C4A 1.2299(2) -0.01322(16) 0.07799(13) 0.0350(4) Uani d . 1 . .
    H H4AA 1.3150 -0.0660 0.0684 0.042 Uiso calc R 1 . .
    C C5A 1.0506(2) -0.04874(14) 0.12505(12) 0.0263(3) Uani d . 1 . .
    H H5AA 1.0156 -0.1257 0.1462 0.032 Uiso calc R 1 . .
    C C6A 0.9217(2) 0.02859(13) 0.14131(10) 0.0198(3) Uani d . 1 . .
    C C7A 0.7306(2) -0.01258(12) 0.19453(11) 0.0200(3) Uani d . 1 . .
    N N1A 0.68931(17) 0.46245(11) 0.40308(10) 0.0214(3) Uani d . 1 . .
    N N2A 0.74130(19) 0.65677(12) 0.35534(11) 0.0247(3) Uani d . 1 . .
    C C8A 0.6621(2) 0.57734(14) 0.23833(11) 0.0239(3) Uani d . 1 . .
    H H8AA 0.6670 0.6489 0.1885 0.029 Uiso calc R 1 . .
    C C9A 0.6984(2) 0.56827(13) 0.33225(11) 0.0207(3) Uani d . 1 . .
    C C10A 0.6458(2) 0.36749(13) 0.38600(12) 0.0243(3) Uani d . 1 . .
    H H10A 0.6395 0.2966 0.4368 0.029 Uiso calc R 1 . .
    C C11A 0.6114(2) 0.37414(15) 0.29629(13) 0.0281(4) Uani d . 1 . .
    H H11A 0.5826 0.3084 0.2852 0.034 Uiso calc R 1 . .
    C C12A 0.6199(2) 0.48242(15) 0.21964(12) 0.0257(3) Uani d . 1 . .
    C C13A 0.5855(2) 0.49005(17) 0.11939(13) 0.0338(4) Uani d . 1 . .
    H H13A 0.6056 0.5677 0.0745 0.051 Uiso calc R 1 . .
    H H13B 0.4593 0.4655 0.1225 0.051 Uiso calc R 1 . .
    H H13C 0.6698 0.4417 0.0971 0.051 Uiso calc R 1 . .
    O O1B 0.24453(15) 0.57634(9) 0.41257(8) 0.0228(2) Uani d . 1 . .
    O O2B 0.17672(15) 0.39175(8) 0.45092(8) 0.0239(2) Uani d . 1 . .
    O O3B 0.08596(16) 0.31742(9) 0.32564(9) 0.0257(3) Uani d . 1 . .
    C C1B 0.10480(19) 0.42674(12) 0.26094(11) 0.0192(3) Uani d . 1 . .
    C C2B 0.0707(2) 0.44786(13) 0.16487(12) 0.0223(3) Uani d . 1 . .
    H H2BA 0.0358 0.3880 0.1471 0.027 Uiso calc R 1 . .
    C C3B 0.0891(2) 0.55775(13) 0.09701(11) 0.0229(3) Uani d . 1 . .
    H H3BA 0.0664 0.5716 0.0333 0.027 Uiso calc R 1 . .
    C C4B 0.1412(2) 0.64860(13) 0.12204(11) 0.0234(3) Uani d . 1 . .
    H H4BA 0.1538 0.7225 0.0755 0.028 Uiso calc R 1 . .
    C C5B 0.1739(2) 0.62728(13) 0.21704(11) 0.0212(3) Uani d . 1 . .
    H H5BA 0.2080 0.6878 0.2340 0.025 Uiso calc R 1 . .
    C C6B 0.15685(19) 0.51694(12) 0.28802(11) 0.0174(3) Uani d . 1 . .
    C C7B 0.19489(19) 0.49451(12) 0.39042(11) 0.0183(3) Uani d . 1 . .
    N N1B 0.26797(18) -0.00016(10) 0.30554(9) 0.0190(3) Uani d . 1 . .
    N N2B 0.34027(19) -0.18896(11) 0.33877(10) 0.0242(3) Uani d . 1 . .
    C C8B 0.0346(2) -0.14199(13) 0.40050(11) 0.0202(3) Uani d . 1 . .
    H H8BA -0.0036 -0.2186 0.4305 0.024 Uiso calc R 1 . .
    C C9B 0.2159(2) -0.11240(12) 0.34789(11) 0.0188(3) Uani d . 1 . .
    C C10B 0.1505(2) 0.08329(12) 0.31225(11) 0.0203(3) Uani d . 1 . .
    H H10B 0.1904 0.1595 0.2817 0.024 Uiso calc R 1 . .
    C C11B -0.0243(2) 0.05709(13) 0.36292(11) 0.0218(3) Uani d . 1 . .
    H H11B -0.1028 0.1148 0.3680 0.026 Uiso calc R 1 . .
    C C12B -0.0857(2) -0.05856(13) 0.40769(10) 0.0207(3) Uani d . 1 . .
    C C13B -0.2817(2) -0.08836(15) 0.46052(12) 0.0277(4) Uani d . 1 . .
    H H13D -0.2952 -0.1695 0.4954 0.042 Uiso calc R 1 . .
    H H13E -0.3683 -0.0649 0.4138 0.042 Uiso calc R 1 . .
    H H13F -0.3067 -0.0497 0.5061 0.042 Uiso calc R 1 . .
    H H1A3 0.743(3) 0.1794(19) 0.1574(17) 0.061(7) Uiso d . 1 . .
    H H1NA 0.719(3) 0.4528(17) 0.4688(16) 0.049(6) Uiso d . 1 . .
    H H2NA 0.748(3) 0.7276(17) 0.3090(14) 0.035(5) Uiso d . 1 . .
    H H1B3 0.111(3) 0.327(2) 0.3833(18) 0.063(7) Uiso d . 1 . .
    H H3NA 0.769(3) 0.6423(17) 0.4187(16) 0.044(6) Uiso d . 1 . .
    H H1NB 0.390(3) 0.0191(17) 0.2677(14) 0.046(6) Uiso d . 1 . .
    H H2NB 0.457(3) -0.1645(16) 0.2974(14) 0.039(5) Uiso d . 1 . .
    H H3NB 0.302(2) -0.2656(16) 0.3608(13) 0.029(5) Uiso d . 1 . .
loop_
    _atom_site_aniso_label
    _atom_site_aniso_U_11
    _atom_site_aniso_U_22
    _atom_site_aniso_U_33
    _atom_site_aniso_U_12
    _atom_site_aniso_U_13
    _atom_site_aniso_U_23
    O1A 0.0262(6) 0.0192(5) 0.0306(6) -0.0005(4) -0.0029(5) -0.0047(5)
    O2A 0.0183(5) 0.0199(5) 0.0321(6) 0.0006(4) -0.0010(4) -0.0071(5)
    O3A 0.0233(6) 0.0201(5) 0.0297(6) -0.0014(4) 0.0001(5) -0.0061(5)
    C1A 0.0193(7) 0.0240(7) 0.0168(7) 0.0010(6) -0.0036(6) -0.0057(6)
    C2A 0.0231(8) 0.0311(9) 0.0268(9) -0.0053(7) 0.0022(6) -0.0052(7)
    C3A 0.0234(8) 0.0492(11) 0.0310(10) -0.0004(8) 0.0051(7) -0.0104(8)
    C4A 0.0281(9) 0.0431(10) 0.0323(10) 0.0099(8) 0.0014(7) -0.0145(8)
    C5A 0.0272(8) 0.0280(8) 0.0239(8) 0.0064(6) -0.0042(6) -0.0099(7)
    C6A 0.0192(7) 0.0234(7) 0.0162(7) 0.0026(6) -0.0040(5) -0.0062(6)
    C7A 0.0208(7) 0.0206(7) 0.0176(7) 0.0015(6) -0.0063(6) -0.0046(6)
    N1A 0.0196(6) 0.0233(6) 0.0208(7) 0.0000(5) -0.0031(5) -0.0073(5)
    N2A 0.0277(7) 0.0210(7) 0.0242(7) 0.0021(5) -0.0069(6) -0.0057(6)
    C8A 0.0165(7) 0.0309(8) 0.0208(8) 0.0033(6) -0.0028(6) -0.0052(6)
    C9A 0.0137(6) 0.0239(7) 0.0227(8) 0.0024(5) -0.0021(6) -0.0067(6)
    C10A 0.0216(7) 0.0223(7) 0.0279(8) -0.0023(6) -0.0024(6) -0.0079(6)
    C11A 0.0218(8) 0.0332(9) 0.0330(9) -0.0034(7) -0.0017(7) -0.0171(7)
    C12A 0.0136(7) 0.0395(9) 0.0255(8) 0.0008(6) -0.0022(6) -0.0138(7)
    C13A 0.0239(8) 0.0534(11) 0.0275(9) -0.0020(8) -0.0040(7) -0.0185(8)
    O1B 0.0295(6) 0.0175(5) 0.0216(6) -0.0026(4) -0.0058(4) -0.0065(4)
    O2B 0.0298(6) 0.0162(5) 0.0225(6) -0.0027(4) -0.0036(5) -0.0030(4)
    O3B 0.0318(6) 0.0153(5) 0.0302(6) -0.0019(4) -0.0077(5) -0.0070(5)
    C1B 0.0150(6) 0.0170(7) 0.0252(8) 0.0019(5) -0.0024(6) -0.0073(6)
    C2B 0.0196(7) 0.0245(7) 0.0280(8) 0.0012(6) -0.0054(6) -0.0149(7)
    C3B 0.0193(7) 0.0297(8) 0.0222(8) 0.0031(6) -0.0055(6) -0.0117(7)
    C4B 0.0238(8) 0.0223(7) 0.0218(8) 0.0008(6) -0.0036(6) -0.0053(6)
    C5B 0.0226(7) 0.0194(7) 0.0225(8) -0.0010(6) -0.0032(6) -0.0087(6)
    C6B 0.0132(6) 0.0180(7) 0.0207(7) 0.0000(5) -0.0024(5) -0.0067(6)
    C7B 0.0152(7) 0.0174(7) 0.0209(7) 0.0010(5) -0.0016(5) -0.0058(6)
    N1B 0.0184(6) 0.0159(6) 0.0217(6) -0.0014(5) -0.0032(5) -0.0053(5)
    N2B 0.0221(7) 0.0158(6) 0.0330(8) -0.0004(5) -0.0030(6) -0.0071(6)
    C8B 0.0214(7) 0.0181(7) 0.0188(7) -0.0048(6) -0.0033(6) -0.0034(6)
    C9B 0.0216(7) 0.0162(7) 0.0185(7) -0.0001(5) -0.0066(6) -0.0048(6)
    C10B 0.0235(7) 0.0160(7) 0.0214(7) 0.0010(6) -0.0067(6) -0.0056(6)
    C11B 0.0229(8) 0.0229(7) 0.0216(8) 0.0035(6) -0.0066(6) -0.0093(6)
    C12B 0.0208(7) 0.0264(8) 0.0148(7) -0.0008(6) -0.0056(6) -0.0061(6)
    C13B 0.0202(8) 0.0356(9) 0.0251(8) -0.0018(7) -0.0020(6) -0.0087(7)
_geom_special_details
;
 All s.u.'s (except the s.u. in the dihedral angle between two l.s. planes)
 are estimated using the full covariance matrix.  The cell s.u.'s are taken
 into account individually in the estimation of s.u.'s in distances, angles
 and torsion angles; correlations between s.u.'s in cell parameters are only
 used when they are defined by crystal symmetry.  An approximate (isotropic)
 treatment of cell s.u.'s is used for estimating s.u.'s involving l.s. planes.
;
loop_
    _geom_bond_atom_site_label_1
    _geom_bond_atom_site_label_2
    _geom_bond_site_symmetry_2
    _geom_bond_distance
    _geom_bond_publ_flag
    O1A C7A . 1.2500(18) ?
    O2A C7A . 1.2843(16) ?
    O3A C1A . 1.3591(17) ?
    O3A H1A3 . 0.99(2) ?
    C1A C2A . 1.396(2) ?
    C1A C6A . 1.402(2) ?
    C2A C3A . 1.380(2) ?
    C2A H2AA . 0.9300 ?
    C3A C4A . 1.385(3) ?
    C3A H3AA . 0.9300 ?
    C4A C5A . 1.384(2) ?
    C4A H4AA . 0.9300 ?
    C5A C6A . 1.3933(19) ?
    C5A H5AA . 0.9300 ?
    C6A C7A . 1.495(2) ?
    N1A C10A . 1.356(2) ?
    N1A C9A . 1.3566(19) ?
    N1A H1NA . 0.99(2) ?
    N2A C9A . 1.329(2) ?
    N2A H2NA . 0.90(2) ?
    N2A H3NA . 0.93(2) ?
    C8A C12A . 1.366(2) ?
    C8A C9A . 1.411(2) ?
    C8A H8AA . 0.9300 ?
    C10A C11A . 1.355(2) ?
    C10A H10A . 0.9300 ?
    C11A C12A . 1.415(2) ?
    C11A H11A . 0.9300 ?
    C12A C13A . 1.504(2) ?
    C13A H13A . 0.9600 ?
    C13A H13B . 0.9600 ?
    C13A H13C . 0.9600 ?
    O1B C7B . 1.2580(17) ?
    O2B C7B . 1.2722(17) ?
    O3B C1B . 1.3549(18) ?
    O3B H1B3 . 0.94(2) ?
    C1B C2B . 1.402(2) ?
    C1B C6B . 1.404(2) ?
    C2B C3B . 1.376(2) ?
    C2B H2BA . 0.9300 ?
    C3B C4B . 1.393(2) ?
    C3B H3BA . 0.9300 ?
    C4B C5B . 1.383(2) ?
    C4B H4BA . 0.9300 ?
    C5B C6B . 1.397(2) ?
    C5B H5BA . 0.9300 ?
    C6B C7B . 1.499(2) ?
    N1B C9B . 1.3550(18) ?
    N1B C10B . 1.3584(18) ?
    N1B H1NB . 0.96(2) ?
    N2B C9B . 1.3331(18) ?
    N2B H2NB . 0.96(2) ?
    N2B H3NB . 0.930(19) ?
    C8B C12B . 1.373(2) ?
    C8B C9B . 1.412(2) ?
    C8B H8BA . 0.9300 ?
    C10B C11B . 1.359(2) ?
    C10B H10B . 0.9300 ?
    C11B C12B . 1.411(2) ?
    C11B H11B . 0.9300 ?
    C12B C13B . 1.506(2) ?
    C13B H13D . 0.9600 ?
    C13B H13E . 0.9600 ?
    C13B H13F . 0.9600 ?
loop_
    _geom_angle_atom_site_label_1
    _geom_angle_atom_site_label_2
    _geom_angle_atom_site_label_3
    _geom_angle_site_symmetry_1
    _geom_angle_site_symmetry_3
    _geom_angle
    _geom_angle_publ_flag
    C1A O3A H1A3 . . 103.3(12) ?
    O3A C1A C2A . . 118.13(14) ?
    O3A C1A C6A . . 121.82(13) ?
    C2A C1A C6A . . 120.05(14) ?
    C3A C2A C1A . . 119.90(16) ?
    C3A C2A H2AA . . 120.0 ?
    C1A C2A H2AA . . 120.0 ?
    C2A C3A C4A . . 120.78(16) ?
    C2A C3A H3AA . . 119.6 ?
    C4A C3A H3AA . . 119.6 ?
    C5A C4A C3A . . 119.30(15) ?
    C5A C4A H4AA . . 120.4 ?
    C3A C4A H4AA . . 120.4 ?
    C4A C5A C6A . . 121.29(16) ?
    C4A C5A H5AA . . 119.4 ?
    C6A C5A H5AA . . 119.4 ?
    C5A C6A C1A . . 118.66(14) ?
    C5A C6A C7A . . 120.15(14) ?
    C1A C6A C7A . . 121.18(12) ?
    O1A C7A O2A . . 123.35(14) ?
    O1A C7A C6A . . 119.44(12) ?
    O2A C7A C6A . . 117.21(13) ?
    C10A N1A C9A . . 122.06(14) ?
    C10A N1A H1NA . . 118.1(12) ?
    C9A N1A H1NA . . 119.8(12) ?
    C9A N2A H2NA . . 119.0(12) ?
    C9A N2A H3NA . . 118.2(12) ?
    H2NA N2A H3NA . . 122.8(17) ?
    C12A C8A C9A . . 120.89(15) ?
    C12A C8A H8AA . . 119.6 ?
    C9A C8A H8AA . . 119.6 ?
    N2A C9A N1A . . 118.14(14) ?
    N2A C9A C8A . . 124.06(15) ?
    N1A C9A C8A . . 117.80(14) ?
    C11A C10A N1A . . 121.14(15) ?
    C11A C10A H10A . . 119.4 ?
    N1A C10A H10A . . 119.4 ?
    C10A C11A C12A . . 119.10(15) ?
    C10A C11A H11A . . 120.4 ?
    C12A C11A H11A . . 120.4 ?
    C8A C12A C11A . . 119.01(15) ?
    C8A C12A C13A . . 121.66(16) ?
    C11A C12A C13A . . 119.33(15) ?
    C12A C13A H13A . . 109.5 ?
    C12A C13A H13B . . 109.5 ?
    H13A C13A H13B . . 109.5 ?
    C12A C13A H13C . . 109.5 ?
    H13A C13A H13C . . 109.5 ?
    H13B C13A H13C . . 109.5 ?
    C1B O3B H1B3 . . 101.2(14) ?
    O3B C1B C2B . . 117.87(13) ?
    O3B C1B C6B . . 121.75(13) ?
    C2B C1B C6B . . 120.38(13) ?
    C3B C2B C1B . . 119.53(13) ?
    C3B C2B H2BA . . 120.2 ?
    C1B C2B H2BA . . 120.2 ?
    C2B C3B C4B . . 121.15(14) ?
    C2B C3B H3BA . . 119.4 ?
    C4B C3B H3BA . . 119.4 ?
    C5B C4B C3B . . 119.05(14) ?
    C5B C4B H4BA . . 120.5 ?
    C3B C4B H4BA . . 120.5 ?
    C4B C5B C6B . . 121.54(14) ?
    C4B C5B H5BA . . 119.2 ?
    C6B C5B H5BA . . 119.2 ?
    C5B C6B C1B . . 118.36(13) ?
    C5B C6B C7B . . 121.13(13) ?
    C1B C6B C7B . . 120.50(13) ?
    O1B C7B O2B . . 123.09(14) ?
    O1B C7B C6B . . 119.41(13) ?
    O2B C7B C6B . . 117.49(12) ?
    C9B N1B C10B . . 121.76(13) ?
    C9B N1B H1NB . . 117.6(12) ?
    C10B N1B H1NB . . 120.6(12) ?
    C9B N2B H2NB . . 120.4(11) ?
    C9B N2B H3NB . . 119.0(11) ?
    H2NB N2B H3NB . . 119.2(16) ?
    C12B C8B C9B . . 120.48(13) ?
    C12B C8B H8BA . . 119.8 ?
    C9B C8B H8BA . . 119.8 ?
    N2B C9B N1B . . 117.99(13) ?
    N2B C9B C8B . . 123.61(13) ?
    N1B C9B C8B . . 118.39(13) ?
    N1B C10B C11B . . 121.03(14) ?
    N1B C10B H10B . . 119.5 ?
    C11B C10B H10B . . 119.5 ?
    C10B C11B C12B . . 119.38(13) ?
    C10B C11B H11B . . 120.3 ?
    C12B C11B H11B . . 120.3 ?
    C8B C12B C11B . . 118.95(13) ?
    C8B C12B C13B . . 121.20(14) ?
    C11B C12B C13B . . 119.84(13) ?
    C12B C13B H13D . . 109.5 ?
    C12B C13B H13E . . 109.5 ?
    H13D C13B H13E . . 109.5 ?
    C12B C13B H13F . . 109.5 ?
    H13D C13B H13F . . 109.5 ?
    H13E C13B H13F . . 109.5 ?
loop_
    _geom_torsion_atom_site_label_1
    _geom_torsion_atom_site_label_2
    _geom_torsion_atom_site_label_3
    _geom_torsion_atom_site_label_4
    _geom_torsion_site_symmetry_1
    _geom_torsion_site_symmetry_2
    _geom_torsion_site_symmetry_3
    _geom_torsion_site_symmetry_4
    _geom_torsion
    _geom_torsion_publ_flag
    O3A C1A C2A C3A . . . . 178.90(15) ?
    C6A C1A C2A C3A . . . . -0.7(2) ?
    C1A C2A C3A C4A . . . . 0.5(3) ?
    C2A C3A C4A C5A . . . . 0.3(3) ?
    C3A C4A C5A C6A . . . . -0.9(3) ?
    C4A C5A C6A C1A . . . . 0.6(2) ?
    C4A C5A C6A C7A . . . . -178.47(15) ?
    O3A C1A C6A C5A . . . . -179.39(14) ?
    C2A C1A C6A C5A . . . . 0.2(2) ?
    O3A C1A C6A C7A . . . . -0.4(2) ?
    C2A C1A C6A C7A . . . . 179.26(14) ?
    C5A C6A C7A O1A . . . . -1.0(2) ?
    C1A C6A C7A O1A . . . . -179.99(14) ?
    C5A C6A C7A O2A . . . . 178.56(14) ?
    C1A C6A C7A O2A . . . . -0.5(2) ?
    C10A N1A C9A N2A . . . . 179.75(14) ?
    C10A N1A C9A C8A . . . . -0.5(2) ?
    C12A C8A C9A N2A . . . . 179.56(14) ?
    C12A C8A C9A N1A . . . . -0.2(2) ?
    C9A N1A C10A C11A . . . . 0.8(2) ?
    N1A C10A C11A C12A . . . . -0.5(2) ?
    C9A C8A C12A C11A . . . . 0.5(2) ?
    C9A C8A C12A C13A . . . . -178.45(14) ?
    C10A C11A C12A C8A . . . . -0.2(2) ?
    C10A C11A C12A C13A . . . . 178.81(14) ?
    O3B C1B C2B C3B . . . . -179.74(13) ?
    C6B C1B C2B C3B . . . . 0.2(2) ?
    C1B C2B C3B C4B . . . . 0.0(2) ?
    C2B C3B C4B C5B . . . . -0.3(2) ?
    C3B C4B C5B C6B . . . . 0.4(2) ?
    C4B C5B C6B C1B . . . . -0.1(2) ?
    C4B C5B C6B C7B . . . . 179.23(13) ?
    O3B C1B C6B C5B . . . . 179.82(13) ?
    C2B C1B C6B C5B . . . . -0.1(2) ?
    O3B C1B C6B C7B . . . . 0.4(2) ?
    C2B C1B C6B C7B . . . . -179.52(12) ?
    C5B C6B C7B O1B . . . . -0.6(2) ?
    C1B C6B C7B O1B . . . . 178.75(13) ?
    C5B C6B C7B O2B . . . . -179.89(13) ?
    C1B C6B C7B O2B . . . . -0.52(19) ?
    C10B N1B C9B N2B . . . . -179.26(13) ?
    C10B N1B C9B C8B . . . . -0.3(2) ?
    C12B C8B C9B N2B . . . . 179.36(14) ?
    C12B C8B C9B N1B . . . . 0.4(2) ?
    C9B N1B C10B C11B . . . . 0.7(2) ?
    N1B C10B C11B C12B . . . . -1.2(2) ?
    C9B C8B C12B C11B . . . . -0.9(2) ?
    C9B C8B C12B C13B . . . . 177.87(14) ?
    C10B C11B C12B C8B . . . . 1.3(2) ?
    C10B C11B C12B C13B . . . . -177.53(14) ?
loop_
    _geom_hbond_atom_site_label_D
    _geom_hbond_atom_site_label_H
    _geom_hbond_atom_site_label_A
    _geom_hbond_site_symmetry_A
    _geom_hbond_distance_DH
    _geom_hbond_distance_HA
    _geom_hbond_distance_DA
    _geom_hbond_angle_DHA
    _geom_hbond_publ_flag
    O3A H1A3 O2A . 0.99(2) 1.61(2) 2.5310(16) 154(2) yes
    N1A H1NA O1B 2_666 0.99(2) 1.71(2) 2.6965(17) 174(2) yes
    N2A H2NA O1A 1_565 0.90(2) 1.99(2) 2.8645(19) 164(2) yes
    O3B H1B3 O2B . 0.94(3) 1.62(3) 2.5179(16) 158(2) yes
    N2A H3NA O2B 2_666 0.94(2) 1.91(2) 2.8468(18) 178(2) yes
    N1B H1NB O2A . 0.96(2) 1.76(2) 2.7186(17) 172.7(17) yes
    N2B H2NB O1A . 0.96(2) 1.84(2) 2.7976(18) 177.0(16) yes
    N2B H3NB O1B 1_545 0.93(2) 1.88(2) 2.8097(19) 174.3(13) yes
    C8B H8BA O2B 2_556 0.93 2.47 3.357(2) 159 yes
    C10B H10B O3B . 0.93 2.38 3.039(2) 128 yes
