# Supplementary material for: 2-Amino-4-methyl­pyridinium 2-hy­droxy­benzoate
Source: Acta Crystallogr Sect E Struct Rep Online. 2010 Jul 31;66(Pt 8):o2151–2. doi: 10.1107/S160053681002965X (PMC3007449; doi:10.1107/S160053681002965X)
Supplement: Supplementary file 2 [file e-66-o2151-Isup2.hkl]

#
# h,k,l, Fc-squared, Fo-squared, sigma(Fo-squared) and status flag
#
data_I
_shelx_title ' h78_0m in P-1   (100K)'
_shelx_refln_list_code          4
_shelx_F_calc_maximum      199.86
_exptl_crystal_F_000       520.00
_reflns_d_resolution_high  0.6780
 
loop_
 _symmetry_equiv_pos_as_xyz
 'x, y, z'
 '-x, -y, -z'
 
_cell_length_a     7.2417
_cell_length_b    12.5520
_cell_length_c    14.7699
_cell_angle_alpha  68.752
_cell_angle_beta   82.038
_cell_angle_gamma  88.824
 
_shelx_F_squared_multiplier     1.000
 
loop_
 _refln_index_h
 _refln_index_k
 _refln_index_l
 _refln_F_squared_calc
 _refln_F_squared_meas
 _refln_F_squared_sigma
 _refln_observed_status
   1   0   0     5713.61     5585.21     89.63 o
   2   0   0     6891.69     6839.70     69.75 o
   3   0   0     1028.11     1022.35     14.72 o
   4   0   0      455.25      465.75      9.84 o
   5   0   0      100.06      101.20      6.06 o
   6   0   0        1.41       -2.21      2.21 o
   7   0   0        5.17        4.02      5.40 o
   8   0   0        0.41       -1.29      5.48 o
   9   0   0      123.63      143.82     15.69 o
  10   0   0        0.43       17.41      6.47 o
 -10   1   0       89.53       87.98     10.13 o
  -9   1   0      154.54      177.78     25.55 o
  -8   1   0       20.72       12.30      4.57 o
  -7   1   0        8.55        8.29      3.32 o
  -6   1   0      463.74      442.86     13.30 o
  -5   1   0       17.51       23.88      3.47 o
  -4   1   0     1787.26     1852.63     27.51 o
  -3   1   0       81.73       91.81      4.40 o
  -2   1   0      507.71      501.41      8.19 o
  -1   1   0      621.82      564.98      7.67 o
   0   1   0      155.79      125.26      3.54 o
   1   1   0      679.35      642.61     13.33 o
   2   1   0        1.64        4.63      1.76 o
   3   1   0     2450.57     2606.96     47.56 o
   4   1   0      487.03      530.80     12.02 o
   5   1   0      123.84      118.01      6.08 o
   6   1   0      112.76      118.59      7.22 o
   7   1   0       53.20       40.53      6.34 o
   8   1   0       46.96       34.42      9.88 o
   9   1   0       39.81       36.99     10.19 o
  10   1   0        1.69       12.99      7.92 o
  -9   2   0       71.55       83.20     10.32 o
  -8   2   0        6.73        5.95      2.48 o
  -7   2   0       92.95       94.54      5.83 o
  -6   2   0     1159.56     1091.83     15.55 o
  -5   2   0      340.07      335.17      7.44 o
  -4   2   0        8.92       12.75      2.06 o
  -3   2   0       18.87       24.29      2.26 o
  -2   2   0     2224.30     2200.62     19.35 o
  -1   2   0      297.50      288.85      4.82 o
   0   2   0    17982.13    17154.97    163.47 o
   1   2   0      285.24      274.89      6.28 o
   2   2   0        3.33        0.66      1.99 o
   3   2   0     1925.25     1920.85     39.36 o
   4   2   0      308.95      343.71      8.44 o
   5   2   0      164.65      163.12      6.62 o
   6   2   0        2.68        0.63      2.87 o
   7   2   0        2.00        0.54      3.25 o
   8   2   0      106.25      130.59     17.66 o
   9   2   0       32.83       25.68     10.14 o
  10   2   0      140.11      150.02     18.68 o
  -8   3   0       78.15       85.97      7.01 o
  -7   3   0        0.39        0.05      2.25 o
  -6   3   0     2149.70     2043.06     21.40 o
  -5   3   0      412.46      376.72      7.16 o
  -4   3   0      322.34      351.61      6.24 o
  -3   3   0      391.02      442.60      6.27 o
  -2   3   0       38.53       33.20      2.09 o
  -1   3   0      791.11      775.41      8.90 o
   0   3   0        5.14        4.31      1.28 o
   1   3   0       61.71       55.60      3.76 o
   2   3   0      225.32      225.67      7.27 o
   3   3   0       40.33       52.00      3.53 o
   4   3   0        5.44        7.11      2.23 o
   5   3   0       75.52       77.32      5.24 o
   6   3   0       46.83       60.64      6.98 o
   7   3   0      121.88      138.56     20.49 o
   8   3   0       56.80       60.01     12.83 o
   9   3   0        5.74        2.46      7.47 o
  10   3   0        3.23       -1.67      7.31 o
  -9   4   0        1.98        0.65      6.92 o
  -8   4   0        0.95        2.93      3.07 o
  -7   4   0       55.82       56.71      4.06 o
  -6   4   0      662.67      647.62     10.39 o
  -5   4   0       17.77       17.81      2.44 o
  -4   4   0       81.89       78.55      3.52 o
  -3   4   0      698.24      683.26      8.08 o
  -2   4   0       63.15       70.41      3.06 o
  -1   4   0      279.93      282.40      4.75 o
   0   4   0      731.15      768.22      7.81 o
   1   4   0      901.80      850.29     13.63 o
   2   4   0       39.27       46.34      3.97 o
   3   4   0       28.09       28.60      2.89 o
   4   4   0      183.35      165.68      6.09 o
   5   4   0      115.31      106.55     11.26 o
   6   4   0        0.27        1.45      3.26 o
   7   4   0       34.53       43.02      6.74 o
   8   4   0        0.08       -1.75      6.86 o
   9   4   0        8.27        3.82      8.95 o
  10   4   0        1.16        8.30      9.50 o
  -9   5   0        6.77       10.94      7.61 o
  -8   5   0        5.70       14.29      6.01 o
  -7   5   0        7.95        4.57      3.10 o
  -6   5   0        0.48        0.79      2.33 o
  -5   5   0       84.07       96.93      4.31 o
  -4   5   0        0.02       -0.84      1.41 o
  -3   5   0        1.73        1.79      1.45 o
  -2   5   0      199.99      185.01      3.99 o
  -1   5   0      128.88      146.20      3.35 o
   0   5   0       52.31       54.86      2.46 o
   1   5   0      457.29      480.31      7.57 o
   2   5   0      232.40      231.79      6.03 o
   3   5   0      140.82      136.49      5.09 o
   4   5   0        0.08        1.05      2.55 o
   5   5   0        1.57        1.04      2.90 o
   6   5   0        0.85        2.73      3.97 o
   7   5   0       62.54       58.70      8.08 o
   8   5   0       44.10       42.95     13.36 o
   9   5   0        3.48        3.91      8.83 o
 -10   6   0        5.56        3.19      8.56 o
  -9   6   0       13.09       13.55      8.19 o
  -8   6   0       15.06       12.41     10.63 o
  -7   6   0        0.07       -0.45      3.66 o
  -6   6   0       11.60       19.81      4.57 o
  -5   6   0      321.57      320.37     18.08 o
  -4   6   0       47.20       52.79      3.27 o
  -3   6   0      441.99      449.52      7.07 o
  -2   6   0       88.04       79.22      3.62 o
  -1   6   0      274.08      306.11      4.94 o
   0   6   0        5.13       11.76      1.66 o
   1   6   0      158.49      178.85      6.11 o
   2   6   0       43.24       52.71      5.03 o
   3   6   0      181.47      178.98      6.20 o
   4   6   0      300.93      276.89     10.97 o
   5   6   0        0.04       -1.07      3.13 o
   6   6   0        1.40        4.85      4.75 o
   7   6   0        0.56        1.84      4.09 o
   8   6   0        0.07       -5.42      6.63 o
   9   6   0       12.19       16.14     10.56 o
  -9   7   0       86.58       71.26     12.51 o
  -8   7   0       53.96       44.99     11.30 o
  -7   7   0      151.91      166.16      9.63 o
  -6   7   0      114.85      109.21      9.71 o
  -5   7   0      125.01      141.25      8.34 o
  -4   7   0      260.57      278.99      7.37 o
  -3   7   0      242.88      252.40      6.70 o
  -2   7   0      196.03      203.52      4.74 o
  -1   7   0       52.07       54.66      2.73 o
   0   7   0       67.47       60.01      3.20 o
   1   7   0      495.28      456.29      9.68 o
   2   7   0      372.45      381.35      8.96 o
   3   7   0      203.01      200.56      8.31 o
   4   7   0     1339.21     1281.48     26.17 o
   5   7   0      495.84      505.95     16.38 o
   6   7   0      208.75      201.87     19.31 o
   7   7   0       21.10       15.85      5.62 o
   8   7   0        0.40       -2.32      7.30 o
   9   7   0       40.97       20.00     10.70 o
  -9   8   0       29.32       23.53      8.92 o
  -8   8   0        0.02       -1.27      4.48 o
  -7   8   0       64.68       64.61      7.33 o
  -6   8   0        1.88        0.17      3.66 o
  -5   8   0       22.88       19.29      4.43 o
  -4   8   0        2.73        3.16      3.41 o
  -3   8   0       43.48       45.14      3.91 o
  -2   8   0      372.83      377.23      7.43 o
  -1   8   0       35.89       40.06      2.66 o
   0   8   0        7.41        4.65      1.80 o
   1   8   0      241.22      230.96      6.51 o
   2   8   0      327.87      322.82      7.92 o
   3   8   0      280.17      283.30      9.78 o
   4   8   0      529.91      488.32     20.49 o
   5   8   0     1647.48     1660.34     35.19 o
   6   8   0      144.50      138.57     11.41 o
   7   8   0       35.56       57.68     13.74 o
   8   8   0        6.25       17.15     10.47 o
   9   8   0       18.13       11.52      9.85 o
  -9   9   0       25.29       22.73      9.71 o
  -8   9   0       15.31       20.56      6.15 o
  -7   9   0        0.73        3.02      4.54 o
  -6   9   0      103.46       99.12      8.74 o
  -5   9   0      298.98      299.69     11.56 o
  -4   9   0       38.46       38.16      6.06 o
  -3   9   0      202.98      200.80     10.47 o
  -2   9   0     1261.44     1277.38     17.50 o
  -1   9   0      291.63      282.33      7.54 o
   0   9   0      103.51      119.52      5.10 o
   1   9   0      455.49      464.36     12.27 o
   2   9   0       16.89        9.29      4.23 o
   3   9   0      539.83      542.16     16.31 o
   4   9   0      310.93      292.06     13.72 o
   5   9   0     1069.72     1091.27     26.54 o
   6   9   0      170.40      191.52     13.81 o
   7   9   0      102.39      108.17     17.57 o
   8   9   0       71.48       88.94     17.58 o
  -8  10   0        0.07       -4.78      4.78 o
  -7  10   0       17.59       18.06      5.54 o
  -6  10   0        1.09        2.40      3.91 o
  -5  10   0       43.65       43.91      6.28 o
  -4  10   0      210.20      224.16     10.03 o
  -3  10   0       24.89       21.30      4.50 o
  -2  10   0     2337.22     2277.93     29.43 o
  -1  10   0       10.07       10.85      3.04 o
   0  10   0        0.23        2.00      2.38 o
   1  10   0      403.09      390.85     10.93 o
   2  10   0        3.66        2.63      3.10 o
   3  10   0      377.58      363.27     21.95 o
   4  10   0       96.42      101.95      9.44 o
   5  10   0      148.99      155.62     12.29 o
   6  10   0        9.78       11.55      5.15 o
   7  10   0       12.01        9.17      9.06 o
   8  10   0        0.04        6.29      9.25 o
  -8  11   0       44.49       46.54      7.63 o
  -7  11   0       43.48       44.42      7.30 o
  -6  11   0        7.90       11.17      4.68 o
  -5  11   0       10.44        5.46      4.06 o
  -4  11   0        0.36        0.12      3.69 o
  -3  11   0        4.69        2.88      4.95 o
  -2  11   0      358.42      331.38      9.85 o
  -1  11   0      411.79      388.15     10.14 o
   0  11   0        0.25       -0.10      2.63 o
   1  11   0       43.73       41.47      4.41 o
   2  11   0      237.55      215.70     11.25 o
   3  11   0       33.59       51.59      7.27 o
   4  11   0        0.08        1.42      4.05 o
   5  11   0      122.29      137.49     12.09 o
   6  11   0        0.00       -0.19      6.24 o
   7  11   0        2.69        3.78      9.50 o
  -7  12   0       71.29       90.34      9.56 o
  -6  12   0       53.19       42.80      6.88 o
  -5  12   0        1.14       -0.57      4.59 o
  -4  12   0      124.32      146.95     16.88 o
  -3  12   0       29.44       29.80      5.51 o
  -2  12   0      412.61      381.60     12.77 o
  -1  12   0        3.94        6.92      3.78 o
   0  12   0        7.16       14.67      5.79 o
   1  12   0       30.02       23.76      7.37 o
   2  12   0        8.34        2.71      4.21 o
   3  12   0       56.39       52.86      7.95 o
   4  12   0        0.33       -1.58      4.53 o
   5  12   0       10.92       -2.98      4.64 o
   6  12   0        5.73        2.00      5.31 o
   7  12   0        9.94        8.24      9.75 o
  -7  13   0       55.76       73.05      8.76 o
  -6  13   0       13.88        8.15      6.31 o
  -5  13   0        3.50        8.10      5.07 o
  -4  13   0        0.32        1.91      4.26 o
  -3  13   0        0.13       -0.16      4.03 o
  -2  13   0       77.77       96.53      9.85 o
  -1  13   0      159.60      161.51     10.43 o
   0  13   0       10.60       14.06      5.17 o
   1  13   0       34.28        8.26      6.75 o
   2  13   0        9.73       21.27      7.97 o
   3  13   0       13.27        8.39      8.20 o
   4  13   0        0.66        0.44      4.89 o
   5  13   0       10.39       17.50      6.47 o
   6  13   0        5.07        2.58      8.68 o
  -6  14   0        0.05        1.92      5.22 o
  -5  14   0       11.05        6.54      4.72 o
  -4  14   0        5.39        7.40      9.92 o
  -3  14   0        8.74        3.88      4.19 o
  -2  14   0        2.74        5.45      4.82 o
  -1  14   0       10.94       13.99      5.70 o
   0  14   0       93.44       91.24     13.32 o
   1  14   0        0.12        0.36      6.18 o
   2  14   0        0.01        4.30      5.83 o
   3  14   0        2.34       -1.63      6.35 o
   4  14   0        2.16        6.65      7.51 o
   5  14   0        0.08       -3.48      5.73 o
  -5  15   0        5.64        6.40      5.42 o
  -4  15   0       34.69       35.80      8.03 o
  -3  15   0        0.17       12.16      5.55 o
  -2  15   0       31.56       40.04     15.14 o
  -1  15   0        1.61       12.81      5.57 o
   0  15   0        6.38        7.41      6.27 o
   1  15   0        1.21        2.21      6.27 o
   2  15   0      101.59      102.19     14.83 o
   3  15   0      127.31      172.14     20.79 o
   4  15   0       20.01       24.23      9.82 o
  -4  16   0       80.91       88.44     17.28 o
  -3  16   0       15.32       11.98      6.53 o
  -2  16   0       19.42       26.28     12.82 o
  -1  16   0       25.37        9.61      7.11 o
   0  16   0      128.27      150.37     18.89 o
   1  16   0       42.18       36.44     10.34 o
   2  16   0       41.02       20.50      9.43 o
   3  16   0       25.32       31.41     11.92 o
  -2  17   0        1.53        8.70      7.05 o
  -1  17   0       52.63       52.73     12.04 o
   0  17   0        3.44       16.97      9.53 o
   1  17   0        7.51       10.62      8.52 o
  -2 -16   1       14.73       14.16      9.09 o
  -1 -16   1       62.93       82.79     14.65 o
   0 -16   1        2.86        8.82      7.90 o
   1 -16   1       51.90       49.45     11.32 o
   2 -16   1      110.90      126.63     16.63 o
   3 -16   1        8.22       18.61      6.68 o
  -4 -15   1        0.39       -1.80      7.37 o
  -3 -15   1        2.41        0.30      7.55 o
  -2 -15   1       38.76       41.98     11.57 o
  -1 -15   1        4.11        7.63      6.84 o
   0 -15   1       26.37       19.58      8.85 o
   1 -15   1       58.23       36.35      9.29 o
   2 -15   1       11.27       21.05      6.43 o
   3 -15   1        1.63        8.51      5.70 o
   4 -15   1        8.92        6.18      8.78 o
   5 -15   1       49.60       49.41      8.40 o
  -5 -14   1        6.31        6.38      8.60 o
  -4 -14   1       73.63       87.16     15.82 o
  -3 -14   1       38.52       46.60     11.83 o
  -2 -14   1       38.07       24.05      9.46 o
  -1 -14   1       17.95        9.17      7.02 o
   0 -14   1       63.46       79.39     13.43 o
   1 -14   1        2.96        6.86      5.18 o
   2 -14   1       72.39       71.35      9.45 o
   3 -14   1        2.08        1.95      4.24 o
   4 -14   1       34.37       37.08      6.84 o
   5 -14   1       13.93       10.35      5.45 o
   6 -14   1       91.58       85.82     11.70 o
  -6 -13   1        1.42        4.23     12.29 o
  -5 -13   1       24.59       26.13      7.41 o
  -4 -13   1       58.65       47.40     12.09 o
  -3 -13   1       41.28       50.25     11.45 o
  -2 -13   1       26.07       43.36     10.41 o
  -1 -13   1       11.83        6.22      6.21 o
   0 -13   1        2.81        5.54      6.08 o
   1 -13   1        4.69        5.16      5.56 o
   2 -13   1        1.52       -3.03      5.70 o
   3 -13   1        2.72        5.44      4.31 o
   4 -13   1        0.19        4.77      4.55 o
   5 -13   1       16.01        6.90      4.34 o
   6 -13   1       10.93        8.01      5.46 o
   7 -13   1       35.24       35.43      7.11 o
  -7 -12   1       12.07       20.94     12.35 o
  -6 -12   1        9.16        2.51      5.95 o
  -5 -12   1        1.92        5.05      5.58 o
  -4 -12   1        0.80        0.61      4.77 o
  -3 -12   1        5.90        7.13      9.21 o
  -2 -12   1      128.27      130.73     15.14 o
  -1 -12   1        1.14       11.61      6.89 o
   0 -12   1      474.61      455.52     16.14 o
   1 -12   1        3.31        3.12      3.68 o
   2 -12   1      108.87      122.85      9.04 o
   3 -12   1       17.82       16.80      4.82 o
   4 -12   1       49.75       47.96      9.11 o
   5 -12   1        0.05       -1.58      4.16 o
   6 -12   1       55.23       54.23      7.58 o
   7 -12   1        2.60        2.68      4.68 o
  -7 -11   1        0.60        0.85      9.21 o
  -6 -11   1       18.28       13.38      6.52 o
  -5 -11   1       11.95       16.47      6.26 o
  -4 -11   1       28.64       27.82      6.31 o
  -3 -11   1       15.81       17.89      6.67 o
  -2 -11   1       62.24       56.06      7.24 o
  -1 -11   1       70.23       74.26     14.80 o
   0 -11   1        0.05        4.48      3.20 o
   1 -11   1       18.03       21.50      3.76 o
   2 -11   1       19.13       18.04      4.71 o
   3 -11   1       57.97       61.88      6.60 o
   4 -11   1      108.04       90.26      8.11 o
   5 -11   1        5.19       -0.15      4.23 o
   6 -11   1      102.55      105.67      9.49 o
   7 -11   1       39.36       28.56      5.90 o
   8 -11   1       14.38       11.98      5.54 o
  -8 -10   1        2.92        1.67      9.36 o
  -7 -10   1       21.21        9.06      9.63 o
  -6 -10   1       15.85       17.62      6.11 o
  -5 -10   1      249.36      240.66     13.20 o
  -4 -10   1        4.75        4.74      4.64 o
  -3 -10   1       22.72       11.36      4.75 o
  -2 -10   1      145.81      146.69     14.07 o
  -1 -10   1      462.69      410.84      9.81 o
   0 -10   1      323.10      300.39      9.22 o
   1 -10   1       14.75        9.68      3.05 o
   2 -10   1      128.93      114.82      6.37 o
   3 -10   1       48.82       51.19      6.08 o
   4 -10   1       24.18       19.88      4.72 o
   5 -10   1       10.66        2.26      3.75 o
   6 -10   1       17.08       12.46      5.71 o
   7 -10   1        1.67        1.63      4.11 o
   8 -10   1        2.00       -2.54      4.29 o
  -8  -9   1       57.46       46.53     14.19 o
  -7  -9   1      519.82      478.86     38.47 o
  -6  -9   1      178.14      200.98     13.16 o
  -5  -9   1      130.85      131.70     11.36 o
  -4  -9   1       83.14       84.48      8.60 o
  -3  -9   1      429.71      416.50     12.66 o
  -2  -9   1       19.86       15.74      3.75 o
  -1  -9   1       54.31       71.93      4.56 o
   0  -9   1       29.35       29.51      2.99 o
   1  -9   1       34.52       30.75      3.44 o
   2  -9   1        9.33        9.70      2.90 o
   3  -9   1        0.89        2.00      4.63 o
   4  -9   1        1.77       10.15      3.77 o
   5  -9   1      106.33       85.00      7.60 o
   6  -9   1       55.20       51.97      6.58 o
   7  -9   1       32.57       30.78      6.10 o
   8  -9   1        4.74        8.02      5.04 o
   9  -9   1        0.57        6.10      8.89 o
  -8  -8   1        6.17        0.27      8.12 o
  -7  -8   1      243.10      204.77     13.89 o
  -6  -8   1        5.59        2.66      4.41 o
  -5  -8   1       40.09       42.10      6.89 o
  -4  -8   1        0.33       -5.48      7.08 o
  -3  -8   1      111.62      115.96      8.97 o
  -2  -8   1       20.65       23.50      3.98 o
  -1  -8   1        0.03       -1.04      1.75 o
   0  -8   1        0.37       -0.92      1.64 o
   1  -8   1       30.67       28.75      2.60 o
   2  -8   1        4.94        5.57      2.10 o
   3  -8   1      275.04      287.55     11.80 o
   4  -8   1      230.44      234.46     16.18 o
   5  -8   1       34.43       25.66      4.83 o
   6  -8   1      118.02      116.76      8.96 o
   7  -8   1       26.41       22.03      5.52 o
   8  -8   1        3.86        0.62      4.36 o
   9  -8   1       71.42       85.94     17.15 o
  -9  -7   1       12.82       14.92      9.89 o
  -8  -7   1      221.57      208.71     23.62 o
  -7  -7   1     1247.87     1353.06     46.29 o
  -6  -7   1       80.40       88.72      9.31 o
  -5  -7   1      441.02      428.49     15.53 o
  -4  -7   1      124.14      127.10      9.60 o
  -3  -7   1      717.63      698.28     17.61 o
  -2  -7   1        1.35        0.39      1.83 o
  -1  -7   1      182.59      208.87      5.73 o
   0  -7   1      260.76      264.33      5.48 o
   1  -7   1        1.87        0.48      1.38 o
   2  -7   1      121.02      132.03      4.50 o
   3  -7   1       14.88       21.75      3.00 o
   4  -7   1       47.54       43.97      3.99 o
   5  -7   1      605.41      594.82     13.62 o
   6  -7   1      205.14      197.13      9.48 o
   7  -7   1      226.23      206.66     10.60 o
   8  -7   1        5.82        3.05      4.44 o
   9  -7   1        6.68       18.22      8.66 o
  -9  -6   1        6.52        2.48      8.39 o
  -8  -6   1       41.53       37.11     11.85 o
  -7  -6   1      262.75      237.04     15.32 o
  -6  -6   1        2.85        6.28      4.53 o
  -5  -6   1        5.54        5.18      3.74 o
  -4  -6   1       14.16        8.83      3.72 o
  -3  -6   1       28.15       29.55      4.54 o
  -2  -6   1        0.15        0.43      1.79 o
  -1  -6   1      718.18      804.78     11.14 o
   0  -6   1      273.97      309.96      5.60 o
   1  -6   1     1383.78     1432.58     13.47 o
   2  -6   1      436.09      458.22      8.31 o
   3  -6   1        1.39       -1.55      2.13 o
   4  -6   1        5.26        1.51      2.29 o
   5  -6   1      323.03      348.48     14.11 o
   6  -6   1       40.99       50.11      6.07 o
   7  -6   1       22.18       18.45      4.62 o
   8  -6   1        6.56       15.16      5.02 o
   9  -6   1        6.48        9.43      7.84 o
  10  -6   1        0.39        7.98     11.27 o
  -9  -5   1       11.10        5.38      8.98 o
  -8  -5   1        5.75       12.19      8.80 o
  -7  -5   1        9.97       10.74      5.08 o
  -6  -5   1       22.52       26.87      5.74 o
  -5  -5   1        7.92        3.66      3.22 o
  -4  -5   1        0.05       -1.13      2.54 o
  -3  -5   1        1.14        0.65      2.38 o
  -2  -5   1      407.34      378.17     10.13 o
  -1  -5   1     1199.23     1366.03     15.40 o
   0  -5   1      901.90      970.42     10.57 o
   1  -5   1      173.26      198.95      4.39 o
   2  -5   1      505.27      518.43     10.17 o
   3  -5   1      875.50      969.90     11.63 o
   4  -5   1      312.98      309.06      5.55 o
   5  -5   1        0.37       -2.03      2.03 o
   6  -5   1        6.61        7.48      3.89 o
   7  -5   1       34.34       29.48      9.59 o
   8  -5   1       19.71       16.54      6.16 o
   9  -5   1        3.71        4.71      7.50 o
  10  -5   1        9.57        1.20      9.25 o
 -10  -4   1       33.47       20.76     12.23 o
  -9  -4   1        2.57       -0.84      8.17 o
  -8  -4   1        0.04       10.05      8.36 o
  -7  -4   1       67.68       43.96      7.09 o
  -6  -4   1        3.00       -2.96      2.96 o
  -5  -4   1      159.06      143.74      8.59 o
  -4  -4   1       92.92       90.07      7.64 o
  -3  -4   1        9.54        9.73      2.83 o
  -2  -4   1      470.04      475.20     11.53 o
  -1  -4   1      443.66      503.81      8.18 o
   0  -4   1     1771.81     1854.81     16.62 o
   1  -4   1     1675.03     1735.83     17.79 o
   2  -4   1      429.08      376.60      7.11 o
   3  -4   1      334.86      351.27      5.20 o
   4  -4   1     1166.23     1157.46     17.58 o
   5  -4   1        2.91        3.36      1.86 o
   6  -4   1        4.46        4.73      2.20 o
   7  -4   1       77.14       78.14      6.07 o
   8  -4   1       35.45       38.90      7.72 o
   9  -4   1        0.97        5.90      7.09 o
 -10  -3   1        0.60       -7.68      7.68 o
  -9  -3   1       47.77       46.86     13.04 o
  -8  -3   1       39.36       33.35     11.17 o
  -7  -3   1       21.14       26.15      5.75 o
  -6  -3   1       43.59       32.57      5.62 o
  -5  -3   1       32.90       38.23      5.41 o
  -4  -3   1       17.36       20.68      2.80 o
  -3  -3   1      340.81      368.81     10.58 o
  -2  -3   1      847.35      871.03     16.10 o
  -1  -3   1       45.81       49.49      3.49 o
   0  -3   1      435.34      448.91      6.49 o
   1  -3   1       71.23       82.79      2.97 o
   2  -3   1        0.54        0.69      1.60 o
   3  -3   1       37.42       43.22      2.25 o
   4  -3   1       57.41       60.57      3.40 o
   5  -3   1      289.47      303.91      6.99 o
   6  -3   1       69.59       71.67      4.69 o
   7  -3   1       88.59      108.69      5.49 o
   8  -3   1        1.20        1.40      6.64 o
   9  -3   1       40.24       35.77      8.15 o
 -10  -2   1       25.45       32.30     10.19 o
  -9  -2   1        3.04        4.03      7.82 o
  -8  -2   1       12.02       13.56      5.09 o
  -7  -2   1       14.33       21.51      5.37 o
  -6  -2   1       67.76       62.73      6.93 o
  -5  -2   1      280.24      263.76      9.21 o
  -4  -2   1       15.05       20.08      3.00 o
  -3  -2   1      263.65      285.31      6.68 o
  -2  -2   1     1076.87     1126.93     18.58 o
  -1  -2   1      373.51      378.35      7.52 o
   0  -2   1      131.60      125.42      3.92 o
   1  -2   1      181.68      177.14      4.85 o
   2  -2   1      226.70      237.44      5.02 o
   3  -2   1      182.29      202.41      4.56 o
   4  -2   1      121.42      126.28      4.38 o
   5  -2   1        6.35        6.06      1.92 o
   6  -2   1       30.80       34.78      3.47 o
   7  -2   1       32.69       34.03      3.84 o
   8  -2   1       39.02       45.99     12.98 o
   9  -2   1       71.00       98.06     23.71 o
 -10  -1   1       18.73       20.92      9.48 o
  -9  -1   1        3.37        6.68      7.92 o
  -8  -1   1       70.82       70.00      8.44 o
  -7  -1   1        3.74        7.83      4.00 o
  -6  -1   1       12.08       14.97      3.47 o
  -5  -1   1       27.92       33.37      3.85 o
  -4  -1   1      235.86      235.58      6.99 o
  -3  -1   1      780.43      872.41     13.33 o
  -2  -1   1     1616.31     1657.72     24.21 o
  -1  -1   1      450.95      391.75      7.11 o
   0  -1   1     1085.60     1088.47     16.41 o
   1  -1   1       16.85       28.54      1.99 o
   2  -1   1      460.58      468.63      6.14 o
   3  -1   1        0.00       -1.46      1.46 o
   4  -1   1       16.71       17.10      2.16 o
   5  -1   1      109.92      117.03      4.67 o
   6  -1   1       19.66       15.93      2.80 o
   7  -1   1        1.01        2.57      2.55 o
   8  -1   1        1.91        7.70      4.33 o
   9  -1   1       53.76       61.39     10.59 o
  10  -1   1        4.63       13.53     15.11 o
 -10   0   1       10.95       11.98      6.30 o
  -9   0   1        8.18       -1.19      6.17 o
  -8   0   1        3.17        2.73      4.77 o
  -7   0   1       77.27       74.86      7.78 o
  -6   0   1       37.38       43.14      4.91 o
  -5   0   1       46.40       55.11      9.67 o
  -4   0   1     1552.59     1558.94     21.74 o
  -3   0   1      403.05      525.12      9.73 o
  -2   0   1    23969.38    24171.69    355.20 o
  -1   0   1      318.26      304.60      8.57 o
   0   0   1      953.89        1.44      0.41 o
   1   0   1      113.87      112.88      3.31 o
   2   0   1     5298.04     5487.96     56.45 o
   3   0   1      118.97      110.32      4.58 o
   4   0   1       32.22       43.76      3.69 o
   5   0   1       38.71       50.78      4.41 o
   6   0   1       16.00       11.64      3.28 o
   7   0   1        0.39        3.07      2.94 o
   8   0   1       58.42       53.63      9.44 o
   9   0   1        3.45        9.09      6.65 o
  10   0   1        2.02       11.09      7.74 o
 -10   1   1       18.42       19.58      8.11 o
  -9   1   1       50.25       75.22     13.66 o
  -8   1   1       48.53       40.27      6.23 o
  -7   1   1        3.73        7.34      2.98 o
  -6   1   1      317.84      325.49     16.04 o
  -5   1   1        6.46        3.36      2.32 o
  -4   1   1     1019.51     1035.05     21.49 o
  -3   1   1      405.69      445.41      9.05 o
  -2   1   1    33860.77    33516.39    339.52 o
  -1   1   1     1122.55     1180.19     22.61 o
   0   1   1     1681.55     1576.39     33.65 o
   1   1   1      200.37      170.86      4.65 o
   2   1   1      549.27      525.28      8.65 o
   3   1   1     1736.94     1873.28     23.03 o
   4   1   1      962.27      962.60     15.29 o
   5   1   1        0.34       -1.41      1.84 o
   6   1   1        4.17        2.78      2.81 o
   7   1   1       25.92       12.85      3.72 o
   8   1   1       38.72       43.92      9.24 o
   9   1   1       13.46       19.33      8.03 o
  10   1   1       83.83      126.15     15.97 o
  -9   2   1       41.01       49.95     10.96 o
  -8   2   1        0.01       -2.77      3.23 o
  -7   2   1      287.02      274.42      7.43 o
  -6   2   1      830.32      813.59     16.43 o
  -5   2   1       32.20       32.24      3.91 o
  -4   2   1     1115.99     1142.90     17.53 o
  -3   2   1      293.90      298.88      7.20 o
  -2   2   1    15601.28    15774.94    119.26 o
  -1   2   1       98.28       88.89      2.75 o
   0   2   1        8.48        6.05      1.29 o
   1   2   1     1315.12     1249.98     17.09 o
   2   2   1     1120.84     1192.72     17.11 o
   3   2   1     3860.63     4038.19     53.51 o
   4   2   1      448.26      485.83     10.14 o
   5   2   1       85.90       90.05      6.11 o
   6   2   1      194.28      180.25      7.65 o
   7   2   1      723.59      625.97     18.09 o
   8   2   1       91.42       79.64     14.10 o
   9   2   1        9.17       10.27      7.11 o
  10   2   1       13.61       22.41      9.51 o
  -9   3   1       77.31       64.04     13.71 o
  -8   3   1       47.58       45.65      4.09 o
  -7   3   1        3.93        1.61      2.43 o
  -6   3   1        0.00        1.94      2.10 o
  -5   3   1       64.29       71.88      4.05 o
  -4   3   1      655.90      636.65      8.88 o
  -3   3   1      335.12      398.97      6.10 o
  -2   3   1     2998.79     3139.70     25.02 o
  -1   3   1        0.00       -0.27      1.54 o
   0   3   1       25.27       20.42      1.87 o
   1   3   1      308.25      305.10      5.24 o
   2   3   1      932.39      929.41     13.29 o
   3   3   1       41.74       57.18      5.79 o
   4   3   1      405.28      433.79      9.68 o
   5   3   1      227.98      218.97      7.62 o
   6   3   1      206.70      234.60     10.46 o
   7   3   1        0.81       -3.16      3.16 o
   8   3   1      206.74      213.32     21.97 o
   9   3   1        7.56        5.80      7.98 o
  10   3   1       75.32       78.60     13.96 o
  -8   4   1        2.97        3.79      2.92 o
  -7   4   1        8.12       10.09      2.59 o
  -6   4   1      165.92      167.17      8.33 o
  -5   4   1        0.39       -0.93      1.79 o
  -4   4   1       91.52       84.30      3.53 o
  -3   4   1     1651.51     1812.70     16.71 o
  -2   4   1     2055.64     2116.57     17.32 o
  -1   4   1      132.09      118.19      3.02 o
   0   4   1      462.72      420.78      5.67 o
   1   4   1     2230.00     2405.11     36.84 o
   2   4   1      399.42      422.53      7.99 o
   3   4   1      156.38      157.79      5.44 o
   4   4   1        7.09        4.91      2.28 o
   5   4   1       45.94       48.79      4.65 o
   6   4   1      174.17      189.31     10.06 o
   7   4   1       33.34       22.60      6.67 o
   8   4   1        4.87       13.42      8.93 o
   9   4   1        2.39       -4.39      8.35 o
  10   4   1        9.99       15.97      9.00 o
  -9   5   1       28.01       28.46      9.00 o
  -8   5   1        0.00       -2.61      3.02 o
  -7   5   1       24.00       23.50      4.02 o
  -6   5   1       26.84       27.32      3.00 o
  -5   5   1        0.90        3.53      1.84 o
  -4   5   1       40.93       53.10      2.89 o
  -3   5   1     1124.87     1276.36     12.53 o
  -2   5   1      569.33      635.98      7.94 o
  -1   5   1      616.49      653.35      7.28 o
   0   5   1      218.32      249.67      4.71 o
   1   5   1      483.76      494.43      9.01 o
   2   5   1      915.77     1034.79     13.49 o
   3   5   1      215.69      227.46      6.52 o
   4   5   1       24.51       28.92      3.43 o
   5   5   1      230.79      228.08     10.33 o
   6   5   1        0.40        4.80      3.78 o
   7   5   1        2.57        5.24      7.33 o
   8   5   1       41.19       60.81     13.38 o
   9   5   1        0.69        0.67      8.17 o
  10   5   1        7.38       12.55     10.18 o
  -9   6   1        2.71        5.03      7.56 o
  -8   6   1        1.11        1.49      3.46 o
  -7   6   1      112.75      103.34      7.07 o
  -6   6   1       25.66       27.48      4.13 o
  -5   6   1      221.45      209.19      5.99 o
  -4   6   1      201.74      206.81      4.96 o
  -3   6   1       17.11       28.57      2.45 o
  -2   6   1      406.31      442.72      6.61 o
  -1   6   1        0.30        0.97      1.25 o
   0   6   1        1.54        0.50      1.36 o
   1   6   1      505.24      579.93     25.56 o
   2   6   1      292.54      340.42      7.17 o
   3   6   1      335.05      318.59      7.39 o
   4   6   1       10.43       10.31      2.76 o
   5   6   1      149.07      153.90     10.75 o
   6   6   1       44.48       48.60      6.76 o
   7   6   1        7.93       13.54      8.39 o
   8   6   1        0.05        2.32      7.95 o
   9   6   1        7.20        0.45      8.22 o
  -9   7   1       24.71       17.10      8.69 o
  -8   7   1       36.81       32.14      7.55 o
  -7   7   1      119.00      117.27      9.18 o
  -6   7   1       19.73       21.96      4.72 o
  -5   7   1        0.76        0.16      3.29 o
  -4   7   1        7.11        2.75      2.14 o
  -3   7   1       27.42       23.28      2.37 o
  -2   7   1       18.13       16.97      1.91 o
  -1   7   1      148.76      155.30      4.35 o
   0   7   1       41.26       45.81      2.83 o
   1   7   1       19.38       27.63      2.79 o
   2   7   1       11.60       13.78      2.53 o
   3   7   1       99.40       96.25      5.08 o
   4   7   1       26.87       23.28      5.59 o
   5   7   1        1.80        2.52      3.31 o
   6   7   1        0.48        1.21      3.77 o
   7   7   1       56.55       54.85     12.95 o
   8   7   1        0.20        3.16      8.01 o
   9   7   1       19.92       22.93     11.48 o
  -9   8   1       49.06       42.53     10.59 o
  -8   8   1      121.16      132.28     10.80 o
  -7   8   1       34.32       37.60      6.20 o
  -6   8   1       14.92       13.24      4.32 o
  -5   8   1       88.55       91.98      7.50 o
  -4   8   1      239.93      231.43      9.32 o
  -3   8   1       10.03       10.05      3.47 o
  -2   8   1        0.05        0.88      2.58 o
  -1   8   1       59.22       53.78      3.06 o
   0   8   1      120.40      118.89      4.76 o
   1   8   1       68.81       65.31      4.28 o
   2   8   1       30.16       34.00      3.79 o
   3   8   1      862.65      857.21     14.01 o
   4   8   1      381.93      373.32     13.10 o
   5   8   1       54.04       59.97      7.34 o
   6   8   1        9.79        9.37      4.73 o
   7   8   1        5.05        1.61      7.24 o
   8   8   1       53.39       35.51     11.52 o
   9   8   1       17.61        4.83      8.86 o
  -9   9   1       19.94       24.48      9.45 o
  -8   9   1        6.49        9.36      5.24 o
  -7   9   1       34.04       30.91      6.88 o
  -6   9   1       57.18       64.68      7.29 o
  -5   9   1       20.52       12.19      4.35 o
  -4   9   1        1.00        1.15      3.49 o
  -3   9   1       49.78       57.11      8.53 o
  -2   9   1       26.74       27.22      4.30 o
  -1   9   1      394.22      407.50      7.53 o
   0   9   1      150.82      138.49      6.29 o
   1   9   1      916.12      894.53     14.23 o
   2   9   1       49.94       43.90      5.18 o
   3   9   1     1736.77     1740.98     27.44 o
   4   9   1      256.34      248.27     15.17 o
   5   9   1       79.41       67.23      8.07 o
   6   9   1        8.45        5.29      4.22 o
   7   9   1      257.14      241.82     25.50 o
   8   9   1        9.86        8.03      9.08 o
  -8  10   1       32.99       23.67      6.07 o
  -7  10   1        3.65        4.95      4.52 o
  -6  10   1       19.04       14.26      4.80 o
  -5  10   1       44.26       43.84      6.19 o
  -4  10   1        4.14        5.38      4.17 o
  -3  10   1       74.89       80.20      8.07 o
  -2  10   1      274.91      267.92      9.75 o
  -1  10   1      159.93      162.71      7.67 o
   0  10   1       33.34       35.42      3.83 o
   1  10   1     1365.93     1295.44     18.89 o
   2  10   1       62.40       59.89      5.23 o
   3  10   1     1445.85     1417.25     30.76 o
   4  10   1      313.78      324.13     32.31 o
   5  10   1        0.00       -0.57      4.15 o
   6  10   1       30.09       30.32      6.61 o
   7  10   1       17.04       15.78      9.91 o
   8  10   1       10.76        3.74      9.38 o
  -8  11   1        5.56        5.60      5.37 o
  -7  11   1        1.02        0.76      4.63 o
  -6  11   1       28.81       24.52      6.77 o
  -5  11   1        2.47        6.22      4.36 o
  -4  11   1       62.50       65.96      6.91 o
  -3  11   1       74.01       60.58      8.64 o
  -2  11   1       12.10       11.53      4.02 o
  -1  11   1      494.19      486.80     13.00 o
   0  11   1       14.21       12.49      3.82 o
   1  11   1       13.68       29.54      4.10 o
   2  11   1       11.90       16.19      4.74 o
   3  11   1      210.07      211.65     11.55 o
   4  11   1       15.15       22.79      5.74 o
   5  11   1      121.41      136.15     15.57 o
   6  11   1       85.91       95.32     10.71 o
   7  11   1        0.73       -2.93      8.48 o
   8  11   1       11.71       19.09     11.17 o
  -7  12   1        0.27        0.77      5.84 o
  -6  12   1       24.24       27.70      5.99 o
  -5  12   1        3.42        3.64      4.48 o
  -4  12   1       25.70       21.30      5.14 o
  -3  12   1      151.53      154.53     12.13 o
  -2  12   1       15.35       12.06      4.41 o
  -1  12   1       27.70       32.56      5.12 o
   0  12   1      233.48      214.73     19.43 o
   1  12   1      636.54      595.94     14.47 o
   2  12   1       99.05       86.68      8.70 o
   3  12   1       37.14       32.16      6.59 o
   4  12   1        1.88       -0.46      4.46 o
   5  12   1      133.45      145.86     12.74 o
   6  12   1       47.73       44.06     12.84 o
   7  12   1        6.08       -0.25      9.43 o
  -7  13   1        0.01        0.20      4.35 o
  -6  13   1       58.24       52.82      7.65 o
  -5  13   1       52.91       50.52      7.17 o
  -4  13   1      134.25      144.32     12.45 o
  -3  13   1        3.30        9.31      4.83 o
  -2  13   1       21.36       23.34      5.93 o
  -1  13   1       36.32       52.83      7.46 o
   0  13   1        0.22        5.32      4.54 o
   1  13   1       40.10       25.33      7.64 o
   2  13   1       45.14       29.73      8.76 o
   3  13   1       23.10       24.04      6.12 o
   4  13   1        0.23       -1.58      4.78 o
   5  13   1       27.98       53.02     21.12 o
   6  13   1       38.87       49.36     14.22 o
  -6  14   1        3.80        6.67      5.30 o
  -5  14   1       66.57       69.30      9.04 o
  -4  14   1        0.05        9.35      6.57 o
  -3  14   1        9.94       27.98      6.95 o
  -2  14   1       11.51       17.18     10.98 o
  -1  14   1       47.60       40.59      6.90 o
   0  14   1       90.77       93.57      9.69 o
   1  14   1        0.90        8.12      6.49 o
   2  14   1        2.72        7.84      6.63 o
   3  14   1        1.73       12.33      7.64 o
   4  14   1        0.12       -3.59      8.02 o
   5  14   1        4.22        2.30      5.67 o
   6  14   1        9.25        4.16      9.78 o
  -5  15   1       16.04       12.94      5.81 o
  -4  15   1       70.45       93.26     11.05 o
  -3  15   1        6.33        6.15      5.38 o
  -2  15   1       30.99       27.25     15.57 o
  -1  15   1       84.61      103.53     10.59 o
   0  15   1       10.47       14.09      7.57 o
   1  15   1        1.62       -2.43      5.93 o
   2  15   1        1.31        1.10      6.59 o
   3  15   1        0.52        3.54      7.40 o
   4  15   1        0.00        5.71      7.96 o
   5  15   1        0.11       -1.44      5.80 o
  -4  16   1       37.03       28.46      8.52 o
  -3  16   1        8.23       19.01     11.39 o
  -2  16   1       47.37       43.68     14.49 o
  -1  16   1       18.73       26.64      9.12 o
   0  16   1       86.93      105.28     15.44 o
   1  16   1       31.31       41.86     10.93 o
   2  16   1       14.10        0.49      7.03 o
   3  16   1        0.01        7.15      7.94 o
   4  16   1        5.98        8.82      8.04 o
  -2  17   1       39.85       41.95      8.40 o
  -1  17   1        0.72        3.52      6.51 o
   0  17   1        4.49        3.07      6.72 o
   1  17   1        0.17        3.71      7.48 o
   2  17   1       24.50       29.03     10.60 o
  -1 -16   2        0.47       -0.39      7.03 o
   0 -16   2       97.11      107.40     16.30 o
   1 -16   2       41.57       39.14     10.29 o
   2 -16   2        8.99        3.57      7.14 o
   3 -16   2       26.79       52.17     14.74 o
  -3 -15   2        1.11       20.70      9.70 o
  -2 -15   2      129.75      178.42     20.92 o
  -1 -15   2      110.74       98.56     15.13 o
   0 -15   2       35.00       31.49      9.53 o
   1 -15   2       12.07       11.33      7.11 o
   2 -15   2        0.03        7.95      7.30 o
   3 -15   2       20.05       13.65     17.31 o
   4 -15   2       31.15       27.06      6.60 o
  -5 -14   2       19.93       18.55      9.49 o
  -4 -14   2       29.94       20.96      9.87 o
  -3 -14   2       62.58       78.84     14.92 o
  -2 -14   2      161.78      204.09     21.34 o
  -1 -14   2       41.29       31.15      9.65 o
   0 -14   2      114.24      135.58     17.02 o
   1 -14   2       22.70       17.48      8.18 o
   2 -14   2       50.77       46.22      7.95 o
   3 -14   2       13.61       17.40      5.15 o
   4 -14   2       15.95       20.48      6.02 o
   5 -14   2       11.52       10.34      5.46 o
  -5 -13   2        1.02        1.89      5.76 o
  -4 -13   2       24.83       24.77     10.68 o
  -3 -13   2        6.15        6.12      7.32 o
  -2 -13   2      129.36      110.66     15.04 o
  -1 -13   2       25.66       38.67     10.00 o
   0 -13   2        6.28        8.36      6.75 o
   1 -13   2        5.86        6.65      8.27 o
   2 -13   2       81.59       85.16     14.40 o
   3 -13   2       76.47       78.32      8.05 o
   4 -13   2        2.96       -0.11      4.42 o
   5 -13   2       13.39        6.44      4.98 o
   6 -13   2        1.75        2.41      4.46 o
  -6 -12   2        5.76        4.06      6.28 o
  -5 -12   2        2.57        2.58      5.47 o
  -4 -12   2       24.76       23.46      7.37 o
  -3 -12   2        0.37        0.86      5.99 o
  -2 -12   2       64.52       63.78     11.94 o
  -1 -12   2        0.81        3.86      5.92 o
   0 -12   2        0.05       -4.19      4.59 o
   1 -12   2       14.47        6.86      4.06 o
   2 -12   2       24.57       26.88      5.40 o
   3 -12   2       15.76        9.27      4.78 o
   4 -12   2      119.83      109.55     19.51 o
   5 -12   2       27.20       29.74      7.05 o
   6 -12   2        1.12        5.00      4.90 o
   7 -12   2        4.79        6.44      4.88 o
  -7 -11   2        0.01       -5.19      5.19 o
  -6 -11   2        5.68       12.76      6.49 o
  -5 -11   2        5.91       18.33      6.35 o
  -4 -11   2       44.56       42.45      7.22 o
  -3 -11   2        1.05        3.54      4.96 o
  -2 -11   2       70.21       74.20      8.43 o
  -1 -11   2       72.57       86.79     31.04 o
   0 -11   2       52.64       49.11      6.39 o
   1 -11   2        7.71        9.14      3.41 o
   2 -11   2      127.80      118.25     17.45 o
   3 -11   2       31.73       26.68      5.31 o
   4 -11   2      161.38      179.15     10.34 o
   5 -11   2       18.36       20.91      6.42 o
   6 -11   2        0.69        0.66      5.34 o
   7 -11   2        0.87        2.57      4.43 o
   8 -11   2        0.03       12.81      7.62 o
  -7 -10   2        0.12        2.67      5.52 o
  -6 -10   2       25.94       29.63      7.18 o
  -5 -10   2       10.81        3.60      8.72 o
  -4 -10   2       18.23        4.22      5.94 o
  -3 -10   2        7.70       -3.83      3.83 o
  -2 -10   2      175.60      165.02     14.11 o
  -1 -10   2       17.86       13.55      5.55 o
   0 -10   2       58.14       63.35      4.70 o
   1 -10   2       13.75       12.56      3.69 o
   2 -10   2        6.67        6.33      2.94 o
   3 -10   2       55.45       61.65      6.45 o
   4 -10   2       16.03       17.61      4.68 o
   5 -10   2      138.45      146.78     14.23 o
   6 -10   2        7.26        9.38      4.66 o
   7 -10   2        9.30        8.44      4.60 o
   8 -10   2       11.10       17.80      8.53 o
  -8  -9   2       33.32       56.72     14.87 o
  -7  -9   2        9.31        6.56      5.70 o
  -6  -9   2       19.41       11.03      5.63 o
  -5  -9   2      183.71      192.96     11.98 o
  -4  -9   2        2.30        8.28      4.66 o
  -3  -9   2      144.13      131.94     10.22 o
  -2  -9   2       95.32       76.53      8.52 o
  -1  -9   2       27.87       29.07      3.38 o
   0  -9   2      195.44      186.26      6.26 o
   1  -9   2       74.36       67.08      4.66 o
   2  -9   2     1477.17     1448.74     20.52 o
   3  -9   2       41.45       43.93      5.73 o
   4  -9   2       26.60       23.60      5.72 o
   5  -9   2       44.38       37.10      5.77 o
   6  -9   2        7.25       12.30      4.48 o
   7  -9   2        7.62        4.61      4.17 o
   8  -9   2        6.76       14.78      7.95 o
   9  -9   2        0.83       10.69      6.49 o
  -8  -8   2       64.25       45.18     13.64 o
  -7  -8   2      269.93      265.93     14.77 o
  -6  -8   2       20.79       18.34      6.02 o
  -5  -8   2      103.70      102.54     28.48 o
  -4  -8   2       90.62       95.89      9.26 o
  -3  -8   2       13.58       16.59      4.09 o
  -2  -8   2        1.52       -0.79      2.92 o
  -1  -8   2       18.02       14.48      2.83 o
   0  -8   2        0.87       -1.41      1.65 o
   1  -8   2      110.64      105.62      6.23 o
   2  -8   2     1242.15     1224.80     15.19 o
   3  -8   2      157.68      157.73      7.27 o
   4  -8   2       39.48       37.90      7.16 o
   5  -8   2       23.79       18.43      4.52 o
   6  -8   2       18.80        7.19      4.38 o
   7  -8   2       13.67       13.72      4.77 o
   8  -8   2        5.74        3.59      5.24 o
   9  -8   2        0.33        7.31      7.94 o
  -9  -7   2      312.86      289.00     24.92 o
  -8  -7   2        2.05        7.36      8.90 o
  -7  -7   2       16.62       23.47      6.45 o
  -6  -7   2       18.10       12.10      5.23 o
  -5  -7   2      172.28      180.70     11.54 o
  -4  -7   2     1036.55      972.85     23.01 o
  -3  -7   2       37.88       41.36      5.64 o
  -2  -7   2      235.43      229.49      7.89 o
  -1  -7   2      149.50      132.84      4.89 o
   0  -7   2        0.79       -1.35      1.59 o
   1  -7   2       44.30       51.03      2.96 o
   2  -7   2        0.74       -0.18      1.66 o
   3  -7   2       72.65       77.77      6.25 o
   4  -7   2       17.97       25.12      4.71 o
   5  -7   2      663.92      639.10     15.86 o
   6  -7   2      116.06       96.41      8.05 o
   7  -7   2        4.85        4.31      5.39 o
   8  -7   2       53.99       50.98     19.04 o
   9  -7   2       21.42        9.95      8.64 o
  -9  -6   2      429.95      399.39     28.25 o
  -8  -6   2       13.42       15.32      9.89 o
  -7  -6   2      150.06      171.03     25.78 o
  -6  -6   2        0.06       -1.49      3.86 o
  -5  -6   2      364.02      375.21     14.25 o
  -4  -6   2     2263.97     2124.39     37.23 o
  -3  -6   2      645.46      566.46     15.35 o
  -2  -6   2       83.33      100.42      4.59 o
  -1  -6   2      536.57      637.23      8.68 o
   0  -6   2      292.16      312.87      5.67 o
   1  -6   2      257.88      258.42      7.63 o
   2  -6   2       46.18       44.23      3.13 o
   3  -6   2      608.59      638.24     11.44 o
   4  -6   2        9.80        7.43      2.76 o
   5  -6   2       76.82       82.33      6.92 o
   6  -6   2       76.81       88.03     14.12 o
   7  -6   2       17.06       28.70      6.16 o
   8  -6   2       10.30        7.05      9.41 o
   9  -6   2        3.08       10.11      8.04 o
  -9  -5   2       75.26       56.71     14.19 o
  -8  -5   2        4.92        1.61      5.06 o
  -7  -5   2        2.48        2.82      5.00 o
  -6  -5   2       53.39       47.56     11.99 o
  -5  -5   2        1.88        1.03      3.11 o
  -4  -5   2     2109.70     2070.90     36.34 o
  -3  -5   2      377.03      330.04     11.18 o
  -2  -5   2      110.89      123.83      6.33 o
  -1  -5   2       57.52       77.57      3.16 o
   0  -5   2      182.22      164.10      3.94 o
   1  -5   2       38.19       49.56      3.41 o
   2  -5   2      313.16      310.50      7.02 o
   3  -5   2     1402.98     1525.34     19.73 o
   4  -5   2      382.11      407.42      8.98 o
   5  -5   2      100.25      120.74      7.41 o
   6  -5   2       20.18       25.77      5.66 o
   7  -5   2       95.09       99.08      8.37 o
   8  -5   2       23.04        9.34     10.23 o
   9  -5   2        7.77       22.35      8.96 o
  10  -5   2       22.11       20.90     17.54 o
  -9  -4   2      109.46      114.44     18.16 o
  -8  -4   2       53.75       54.28     11.63 o
  -7  -4   2        6.81        7.14      4.79 o
  -6  -4   2       10.53        3.33      3.85 o
  -5  -4   2        2.06        0.15      3.02 o
  -4  -4   2      179.16      154.81     13.02 o
  -3  -4   2       42.29       38.44      6.07 o
  -2  -4   2      183.84      170.59      6.79 o
  -1  -4   2     3405.10     3561.18     45.66 o
   0  -4   2     2016.68     1994.96     19.64 o
   1  -4   2       36.72       41.25      2.59 o
   2  -4   2      570.73      565.88      9.19 o
   3  -4   2       39.36       40.19      3.01 o
   4  -4   2        1.51        1.12      1.66 o
   5  -4   2       42.39       49.09      3.71 o
   6  -4   2      186.64      177.42      8.70 o
   7  -4   2      581.92      543.36     15.48 o
   8  -4   2       17.27       23.02      8.24 o
   9  -4   2       35.90       43.18     10.03 o
  10  -4   2        6.99       10.28      8.74 o
 -10  -3   2      310.67      333.05     26.17 o
  -9  -3   2      122.04      143.18     20.49 o
  -8  -3   2       40.03       29.02      6.71 o
  -7  -3   2        0.61        2.26      4.17 o
  -6  -3   2        9.33       13.01      4.66 o
  -5  -3   2       13.42       14.68      4.34 o
  -4  -3   2      154.00      148.28      7.95 o
  -3  -3   2       18.83       27.29      3.84 o
  -2  -3   2       22.39       32.04      3.52 o
  -1  -3   2      215.89      229.70      7.72 o
   0  -3   2      710.43      644.36     10.95 o
   1  -3   2     2368.03     2270.27     21.70 o
   2  -3   2        0.78        0.88      1.99 o
   3  -3   2       57.16       53.29      3.07 o
   4  -3   2       47.61       44.91      3.64 o
   5  -3   2       19.01       29.09      2.85 o
   6  -3   2      279.35      281.81      7.21 o
   7  -3   2      397.49      383.15     10.36 o
   8  -3   2        3.81       10.68      7.18 o
   9  -3   2       32.04       25.89     10.12 o
 -10  -2   2       73.66       91.44     12.40 o
  -9  -2   2       27.79       29.19     11.01 o
  -8  -2   2       11.86        9.82      9.18 o
  -7  -2   2       56.82       55.53      7.56 o
  -6  -2   2       41.15       43.29      6.25 o
  -5  -2   2       47.09       57.84      8.92 o
  -4  -2   2       19.93       18.65      2.69 o
  -3  -2   2       85.91       78.51      5.74 o
  -2  -2   2      964.79      965.96     15.79 o
  -1  -2   2       38.60       36.57      3.29 o
   0  -2   2     1025.05      965.91     13.83 o
   1  -2   2     1713.81     1635.68     15.61 o
   2  -2   2      286.37      286.51      7.93 o
   3  -2   2      438.76      424.00      8.85 o
   4  -2   2      509.42      489.00      7.81 o
   5  -2   2       50.09       45.57      4.19 o
   6  -2   2        4.93        5.39      2.27 o
   7  -2   2      734.75      699.84     12.75 o
   8  -2   2       63.38       75.80      8.56 o
   9  -2   2       72.05       81.02     13.09 o
  10  -2   2        1.80       19.24     15.91 o
 -10  -1   2       21.70       20.22      7.85 o
  -9  -1   2        6.06        5.49      7.77 o
  -8  -1   2        4.88        3.31      4.72 o
  -7  -1   2        4.94        8.12      9.56 o
  -6  -1   2        2.84        3.75      4.92 o
  -5  -1   2       81.51       83.57      4.35 o
  -4  -1   2        3.18        0.82      1.95 o
  -3  -1   2       38.99       42.03      2.56 o
  -2  -1   2      237.40      248.19      7.66 o
  -1  -1   2      239.16      212.70      5.66 o
   0  -1   2     1765.50     1624.16     24.62 o
   1  -1   2     2154.88     2086.01     24.95 o
   2  -1   2      526.54      491.40     15.08 o
   3  -1   2       30.34       38.64      2.43 o
   4  -1   2      110.18       98.94      3.70 o
   5  -1   2      193.76      180.08      5.35 o
   6  -1   2       21.59       22.34      3.32 o
   7  -1   2       14.92       16.87      3.03 o
   8  -1   2       57.73       53.99      7.35 o
   9  -1   2        0.03       -1.77      5.35 o
  10  -1   2       58.53      101.83     27.53 o
 -10   0   2        6.35        8.16      6.25 o
  -9   0   2        0.72        2.57      5.62 o
  -8   0   2       22.98       21.50      7.18 o
  -7   0   2       19.15       22.64      5.44 o
  -6   0   2       76.80       75.34      5.13 o
  -5   0   2       66.29       59.67      4.15 o
  -4   0   2     2349.39     2439.39     26.80 o
  -3   0   2      388.99      390.18      8.50 o
  -2   0   2       28.52       30.57      2.13 o
  -1   0   2        6.46        6.11      1.99 o
   1   0   2     1444.31     1460.56     20.60 o
   2   0   2       93.15      101.97      2.75 o
   3   0   2      324.43      349.88      6.82 o
   4   0   2       11.49       14.22      2.29 o
   5   0   2        4.86        2.84      2.68 o
   6   0   2       53.28       61.91      4.18 o
   7   0   2        8.94        9.78      3.43 o
   8   0   2        8.87        8.11      5.02 o
   9   0   2       33.10       40.88     10.66 o
  10   0   2        6.80        6.28     13.41 o
 -10   1   2        0.00        5.23      8.24 o
  -9   1   2        0.04        4.27      5.32 o
  -8   1   2       11.93       10.64      4.16 o
  -7   1   2       21.56       27.87      5.58 o
  -6   1   2      181.80      181.49      6.76 o
  -5   1   2       27.74       27.84      3.29 o
  -4   1   2     4674.81     4902.18     48.45 o
  -3   1   2      147.64      160.03      4.62 o
  -2   1   2     1448.12     1410.22     13.94 o
  -1   1   2        5.92        6.47      1.24 o
   0   1   2      276.16      281.44      5.70 o
   1   1   2      404.07      392.61      7.50 o
   2   1   2      477.49      443.76      7.14 o
   3   1   2        9.47        6.76      1.83 o
   4   1   2      272.12      285.77      7.33 o
   5   1   2       26.77       27.31      3.38 o
   6   1   2      143.85      152.32      7.04 o
   7   1   2       17.69       21.87      5.45 o
   8   1   2       82.45       91.90     18.70 o
   9   1   2        0.24       -2.18      5.70 o
  10   1   2       36.58       43.39     10.76 o
 -10   2   2       27.49       24.41      9.01 o
  -9   2   2        9.50       13.17      5.59 o
  -8   2   2      260.44      238.58      8.43 o
  -7   2   2        0.13        1.65      2.64 o
  -6   2   2      377.44      388.18      8.81 o
  -5   2   2       32.20       37.67      3.67 o
  -4   2   2     8723.98     8981.06     74.43 o
  -3   2   2      409.16      420.66      6.88 o
  -2   2   2        5.07        8.88      1.61 o
  -1   2   2        0.18       -0.04      1.31 o
   0   2   2    10570.09    10007.62     84.20 o
   1   2   2      975.56      933.53      9.20 o
   2   2   2      198.47      210.47      5.08 o
   3   2   2      667.30      669.56     10.93 o
   4   2   2      236.33      257.90      9.08 o
   5   2   2      300.16      319.25     10.88 o
   6   2   2        7.07        0.40      3.48 o
   7   2   2        4.58        3.17      4.63 o
   8   2   2       47.32       50.40      9.96 o
   9   2   2       60.92       61.63     12.76 o
  10   2   2       12.29        9.31     13.93 o
  -9   3   2      233.43      202.18     11.06 o
  -8   3   2       95.71      100.54      6.08 o
  -7   3   2        2.00        2.22      2.33 o
  -6   3   2     2413.11     2299.92     23.20 o
  -5   3   2        0.15       -0.56      1.74 o
  -4   3   2     3675.01     3828.78     35.18 o
  -3   3   2       71.35       79.67      3.17 o
  -2   3   2       26.51       34.23      2.06 o
  -1   3   2     1405.25     1389.88     12.30 o
   0   3   2       99.14       78.16      2.82 o
   1   3   2      853.75      828.89      8.99 o
   2   3   2      258.34      236.86      8.72 o
   3   3   2      319.19      322.12      7.30 o
   4   3   2       59.52       68.75      4.48 o
   5   3   2       60.49       71.48      5.21 o
   6   3   2       10.22        3.08      2.87 o
   7   3   2        0.44       -0.87      5.62 o
   8   3   2      170.10      174.05     20.20 o
   9   3   2       10.10       11.70      7.23 o
  10   3   2       18.51       31.41     10.15 o
  -9   4   2        5.62        4.34      6.90 o
  -8   4   2      149.61      169.31      7.37 o
  -7   4   2       15.27        9.23      2.97 o
  -6   4   2      534.42      488.68      8.67 o
  -5   4   2      472.58      475.13      7.96 o
  -4   4   2      227.13      225.18      5.02 o
  -3   4   2        0.24        0.20      1.27 o
  -2   4   2       55.82       51.73      2.49 o
  -1   4   2      105.16       92.98      2.89 o
   0   4   2     1811.23     1692.69     18.57 o
   1   4   2     1229.29     1146.15     16.51 o
   2   4   2      364.18      356.20      6.56 o
   3   4   2       34.24       48.97      3.53 o
   4   4   2      977.82     1086.95     20.00 o
   5   4   2      203.12      225.50      7.88 o
   6   4   2       23.43       22.93      5.69 o
   7   4   2       24.17       18.44      8.78 o
   8   4   2       38.83       24.54      9.95 o
   9   4   2      108.26      101.42     14.17 o
  10   4   2      139.12      160.84     48.44 o
  -9   5   2        3.32        1.11      4.46 o
  -8   5   2        0.42       -0.45      3.08 o
  -7   5   2        0.04        0.33      2.44 o
  -6   5   2      660.60      629.50      9.87 o
  -5   5   2      218.86      203.51      5.35 o
  -4   5   2       41.50       35.20      2.60 o
  -3   5   2      326.91      326.87      6.34 o
  -2   5   2       30.54       42.56      2.48 o
  -1   5   2       62.05       69.42      2.85 o
   0   5   2       21.60       12.83      3.10 o
   1   5   2     1742.76     1751.87     25.04 o
   2   5   2      252.65      281.79      6.08 o
   3   5   2      670.95      672.74     10.77 o
   4   5   2      719.37      789.55     14.24 o
   5   5   2      416.74      449.75     11.10 o
   6   5   2       17.15       24.56      4.91 o
   7   5   2        0.52       12.12      7.80 o
   8   5   2        4.59       -5.74      5.74 o
   9   5   2       22.51       26.55     11.83 o
  10   5   2       12.18       18.79     14.05 o
  -9   6   2       48.69       51.82      6.27 o
  -8   6   2        8.12        9.21      3.77 o
  -7   6   2        9.00        8.37      3.64 o
  -6   6   2       98.08      101.95      5.14 o
  -5   6   2        5.93        2.61      2.24 o
  -4   6   2       64.48       75.74      4.11 o
  -3   6   2        0.05        2.02      1.46 o
  -2   6   2      458.29      497.38      7.11 o
  -1   6   2      863.24      890.25     10.05 o
   0   6   2       17.65       20.97      2.65 o
   1   6   2      532.89      531.17     11.80 o
   2   6   2      121.31      139.09      6.11 o
   3   6   2       98.53       95.34      4.51 o
   4   6   2      287.93      247.74      9.43 o
   5   6   2     1676.66     1676.29     30.83 o
   6   6   2      150.59      162.84     10.26 o
   7   6   2        5.88        5.44      7.46 o
   8   6   2        5.49        8.76      8.94 o
   9   6   2        0.67       -4.76      7.54 o
  -9   7   2       37.39       36.37      5.87 o
  -8   7   2        0.00        5.68      3.47 o
  -7   7   2        5.89        2.35      3.12 o
  -6   7   2        9.83        4.29      3.12 o
  -5   7   2       97.35       98.09      5.30 o
  -4   7   2       53.34       44.27      4.10 o
  -3   7   2       67.07       77.73      4.03 o
  -2   7   2       17.31       14.35      1.99 o
  -1   7   2       12.62       10.47      1.65 o
   0   7   2        0.97        1.34      1.50 o
   1   7   2      439.44      449.98     11.02 o
   2   7   2      220.81      239.90      6.32 o
   3   7   2      414.35      434.58      9.04 o
   4   7   2      337.53      322.21      8.26 o
   5   7   2     1667.20     1621.64     26.73 o
   6   7   2       12.79       10.88      4.38 o
   7   7   2       12.06       11.51      8.06 o
   8   7   2       77.23      102.68     17.23 o
   9   7   2       16.50       13.30     10.14 o
  -9   8   2       37.31       24.26      6.61 o
  -8   8   2       26.76       29.18     11.78 o
  -7   8   2       75.37       63.74      7.48 o
  -6   8   2       15.48       11.68      5.65 o
  -5   8   2       91.05       79.44      7.40 o
  -4   8   2      123.05      120.91      8.16 o
  -3   8   2        9.84        5.70      2.83 o
  -2   8   2       35.79       36.92      2.97 o
  -1   8   2      256.26      233.09      5.39 o
   0   8   2        2.55        3.29      2.11 o
   1   8   2      207.91      217.02      8.08 o
   2   8   2      189.57      181.99      5.99 o
   3   8   2       82.28       91.39      5.30 o
   4   8   2        7.43        9.02      3.39 o
   5   8   2      377.54      380.57     14.11 o
   6   8   2        8.88        5.85      4.18 o
   7   8   2        0.47        0.47      7.18 o
   8   8   2      102.06       83.77     15.94 o
   9   8   2        0.09       15.54     10.27 o
  -9   9   2       43.68       34.15      7.41 o
  -8   9   2        2.94       -1.78      4.63 o
  -7   9   2        3.36        3.86      4.54 o
  -6   9   2       28.37       23.70      5.08 o
  -5   9   2        1.45        3.00      3.60 o
  -4   9   2      123.98      107.88      7.81 o
  -3   9   2      166.58      169.16      8.12 o
  -2   9   2      144.30      133.54      5.46 o
  -1   9   2      359.30      356.89     13.72 o
   0   9   2        6.25        6.23      3.26 o
   1   9   2      857.24      842.16     14.77 o
   2   9   2      263.21      220.70      7.36 o
   3   9   2        0.25        0.35      2.43 o
   4   9   2        7.25        4.75      3.73 o
   5   9   2      195.65      201.63     11.54 o
   6   9   2       12.58       -1.73      6.58 o
   7   9   2        0.08        8.56      8.41 o
   8   9   2       53.76       44.52     13.22 o
   9   9   2       17.82       14.63     10.71 o
  -8  10   2        0.75       -2.96      4.68 o
  -7  10   2        8.65       -0.33      3.80 o
  -6  10   2       20.54       28.64      5.81 o
  -5  10   2       36.05       47.62      6.23 o
  -4  10   2      165.99      148.70      9.04 o
  -3  10   2       56.74       55.38      6.05 o
  -2  10   2        0.00       -1.73      2.85 o
  -1  10   2     3211.01     3240.33     35.90 o
   0  10   2      207.29      197.40      7.02 o
   1  10   2     1971.74     2007.63     25.36 o
   2  10   2      205.47      210.24      8.19 o
   3  10   2       11.03        7.91      4.70 o
   4  10   2        4.50       10.12      4.32 o
   5  10   2       24.23       21.46      5.85 o
   6  10   2       28.07       16.31      9.08 o
   7  10   2        8.04        3.29      8.56 o
   8  10   2        3.87       12.35      9.86 o
  -8  11   2        0.01        1.74      4.80 o
  -7  11   2        1.01       13.94      5.28 o
  -6  11   2        0.20        0.92      4.30 o
  -5  11   2      126.74      134.51     10.03 o
  -4  11   2        1.70       -1.80      3.26 o
  -3  11   2      301.79      278.27     19.21 o
  -2  11   2       99.59      112.24      9.32 o
  -1  11   2      378.60      390.02     11.64 o
   0  11   2       51.70       53.46      4.67 o
   1  11   2     1001.36      993.32     16.48 o
   2  11   2      725.74      740.02     17.69 o
   3  11   2        0.94        2.80      4.00 o
   4  11   2       85.65       97.95      9.60 o
   5  11   2        0.87        6.13      4.80 o
   6  11   2       21.91       10.00      8.65 o
   7  11   2        4.14       15.09     10.64 o
   8  11   2        7.69       12.68     10.66 o
  -7  12   2       14.19       19.69      5.86 o
  -6  12   2        4.93       11.21      4.67 o
  -5  12   2       86.81       88.28      8.74 o
  -4  12   2       41.31       45.75      6.81 o
  -3  12   2       73.99       79.57      7.56 o
  -2  12   2       52.45       61.63      7.91 o
  -1  12   2      390.84      361.77     11.83 o
   0  12   2       15.38       18.72      5.02 o
   1  12   2      266.62      240.40      9.38 o
   2  12   2       24.41       29.81      5.93 o
   3  12   2       10.07        7.71      6.31 o
   4  12   2       20.89       19.29      5.92 o
   5  12   2       16.48       10.41      5.55 o
   6  12   2       27.99       52.16     13.87 o
   7  12   2        0.53        3.50      9.01 o
  -7  13   2        3.46       10.00      5.41 o
  -6  13   2       29.82       31.66      6.41 o
  -5  13   2       40.17       33.99      8.39 o
  -4  13   2        3.53        3.98      4.26 o
  -3  13   2        1.10       -1.27      4.39 o
  -2  13   2       63.81       57.67      7.84 o
  -1  13   2       26.80       13.49      5.09 o
   0  13   2       10.48       12.84      5.08 o
   1  13   2        0.04       -0.24      4.92 o
   2  13   2       26.72       28.46      6.43 o
   3  13   2       72.73       69.58      8.86 o
   4  13   2        0.25        2.88      7.19 o
   5  13   2       17.86       22.53      6.81 o
   6  13   2        0.02       -5.95      8.15 o
   7  13   2       24.60       19.80     11.46 o
  -6  14   2       40.87       31.31      6.81 o
  -5  14   2        0.97       -3.80      4.18 o
  -4  14   2        7.82        4.85      3.58 o
  -3  14   2        0.13        5.09      4.51 o
  -2  14   2       22.78       26.99      6.55 o
  -1  14   2       55.02       71.96      8.57 o
   0  14   2        1.64        3.85      4.34 o
   1  14   2        4.81        3.39      5.72 o
   2  14   2        0.14        5.21      6.07 o
   3  14   2       12.95        1.41      4.78 o
   4  14   2        3.81       10.81      5.78 o
   5  14   2       14.52       19.87     12.66 o
   6  14   2        4.28       13.72     11.12 o
  -5  15   2       10.63        7.47      6.16 o
  -4  15   2       28.24       27.81      9.83 o
  -3  15   2       59.31       60.27     10.13 o
  -2  15   2        0.62        5.37      4.89 o
  -1  15   2       36.73       42.38      7.38 o
   0  15   2       25.27       19.69      6.10 o
   1  15   2       17.91       19.98      7.93 o
   2  15   2       33.96       35.23     10.15 o
   3  15   2       55.96       68.18     12.97 o
   4  15   2       53.42       55.90     12.66 o
   5  15   2        9.09       13.03     11.22 o
  -4  16   2       12.06       15.53     10.07 o
  -3  16   2       22.26       23.44      7.07 o
  -2  16   2       10.07        6.40      5.13 o
  -1  16   2       21.31       17.55      6.92 o
   0  16   2       35.40       24.45      8.68 o
   1  16   2       11.24       22.00      8.83 o
   2  16   2       68.70       63.53     12.54 o
   4  16   2        4.04        7.48      8.88 o
  -3  17   2        2.98        8.28      5.53 o
  -2  17   2       30.42       46.20     11.08 o
  -1  17   2        9.24        8.91      7.48 o
   0  17   2        7.40        4.92      6.40 o
   1  17   2       23.20       26.23      9.78 o
   2  17   2        6.48        1.07      7.36 o
   0 -16   3       30.59       30.67     10.29 o
   1 -16   3        0.96        5.75      7.15 o
   2 -16   3        4.84       15.71      8.32 o
  -3 -15   3       26.94       12.20      9.29 o
  -2 -15   3       39.09       26.62     10.38 o
  -1 -15   3        5.00        6.91      7.62 o
   0 -15   3        2.89        4.68      6.90 o
   1 -15   3       75.86       68.68     12.70 o
   2 -15   3       20.64       27.33      9.46 o
   3 -15   3        9.30        9.53      5.33 o
   4 -15   3        0.07       -3.31      5.22 o
  -4 -14   3       20.57       15.15      9.72 o
  -3 -14   3        1.73        5.76      8.22 o
  -2 -14   3       98.10      101.43     15.55 o
  -1 -14   3        0.26       -2.33      6.31 o
   0 -14   3        9.92        5.82      6.73 o
   1 -14   3        7.90        7.47      6.72 o
   2 -14   3       46.73       50.84      7.97 o
   3 -14   3       15.07        9.65      9.84 o
   4 -14   3        0.00        1.58      4.70 o
   5 -14   3       64.88       82.38      9.49 o
  -5 -13   3       19.11       29.21     11.40 o
  -4 -13   3       90.61      116.07     17.85 o
  -3 -13   3        0.34        4.52      7.75 o
  -2 -13   3       49.16       61.92     12.42 o
  -1 -13   3        3.96       -0.52      5.90 o
   0 -13   3        4.24       12.58      7.19 o
   1 -13   3      143.42      130.39     15.95 o
   2 -13   3       66.82       81.58     10.61 o
   3 -13   3        2.39        2.80      6.22 o
   4 -13   3        2.76        8.20      4.97 o
   5 -13   3       30.49       31.08      6.54 o
   6 -13   3       15.76       18.35      6.14 o
  -6 -12   3       21.30       14.73      6.94 o
  -5 -12   3       62.12       62.73      9.84 o
  -4 -12   3        1.21        9.60      5.89 o
  -3 -12   3       22.08       23.71      9.16 o
  -2 -12   3       15.67       19.98      8.50 o
  -1 -12   3       68.21       72.13     12.45 o
   0 -12   3       21.88       27.47      7.26 o
   1 -12   3       35.32       34.05      5.49 o
   2 -12   3       49.45       36.56      5.99 o
   3 -12   3       29.77       25.08      6.10 o
   4 -12   3        6.69        7.59      4.50 o
   5 -12   3        7.07        3.00      4.59 o
   6 -12   3       91.06       87.12      9.28 o
   7 -12   3        6.56        0.46      5.30 o
  -7 -11   3        0.18        6.73      6.45 o
  -6 -11   3       12.66       13.29      7.30 o
  -5 -11   3       61.62       59.81     15.55 o
  -4 -11   3      106.66      103.59     10.67 o
  -3 -11   3        0.37        2.79      4.49 o
  -2 -11   3       28.86       33.77      9.24 o
  -1 -11   3       56.12       47.10      8.79 o
   0 -11   3      621.45      580.24     16.50 o
   1 -11   3       77.51       71.38      6.37 o
   2 -11   3      314.04      300.51     11.33 o
   3 -11   3        7.98        8.39      4.25 o
   4 -11   3       25.82       25.07      6.57 o
   5 -11   3        1.68       -2.18      3.18 o
   6 -11   3       69.66       62.23      7.78 o
   7 -11   3       74.59       78.47     10.23 o
  -7 -10   3        0.00        5.71      6.00 o
  -6 -10   3        8.41       13.77      6.69 o
  -5 -10   3       22.03       20.20      6.41 o
  -4 -10   3      292.58      296.33     14.28 o
  -3 -10   3       43.44       44.59      7.04 o
  -2 -10   3        4.04        9.62      8.31 o
  -1 -10   3        4.76        6.49      4.16 o
   0 -10   3        5.49        2.39      2.59 o
   1 -10   3       36.22       36.83      4.08 o
   2 -10   3       78.00       77.79      6.51 o
   3 -10   3      365.78      360.97     12.46 o
   4 -10   3        2.35        6.83      4.01 o
   5 -10   3        8.42        5.88      4.14 o
   6 -10   3       25.96       16.76      5.25 o
   7 -10   3       52.43       42.45      6.95 o
   8 -10   3        2.64        4.44      6.61 o
  -8  -9   3        3.96       -0.74      8.92 o
  -7  -9   3        1.23        4.11      5.40 o
  -6  -9   3      124.01      128.28     14.23 o
  -5  -9   3        0.40       -1.98      4.33 o
  -4  -9   3      140.05      132.59     11.00 o
  -3  -9   3        0.89       -1.12      3.75 o
  -2  -9   3      133.63      130.19      7.56 o
  -1  -9   3        3.79        5.23      2.91 o
   0  -9   3      293.79      242.06      7.08 o
   1  -9   3        4.58        5.25      2.67 o
   2  -9   3      149.06      138.46      6.85 o
   3  -9   3        0.38       -2.52      3.11 o
   4  -9   3        3.39        0.47      3.74 o
   5  -9   3       33.21       30.35      5.40 o
   6  -9   3        1.62        4.19      3.80 o
   7  -9   3        2.06        1.78      3.94 o
   8  -9   3        0.26        4.77      7.07 o
  -8  -8   3       43.87       27.55     11.81 o
  -7  -8   3       57.46       73.45     10.71 o
  -6  -8   3       80.75      108.42     17.90 o
  -5  -8   3       86.71       78.46     15.79 o
  -4  -8   3        1.90       -4.85      6.89 o
  -3  -8   3       26.25       20.72      7.04 o
  -2  -8   3       88.64       92.57      7.04 o
  -1  -8   3        0.97        2.27      2.11 o
   0  -8   3      175.33      168.36      4.98 o
   1  -8   3      187.53      173.79      5.93 o
   2  -8   3       26.16       28.69      3.96 o
   3  -8   3       18.41       12.99      3.61 o
   4  -8   3       48.53       44.70      5.28 o
   5  -8   3      105.83      104.96      8.14 o
   6  -8   3        0.54       -0.77      3.27 o
   7  -8   3       16.26       13.72      5.05 o
   8  -8   3        2.12        2.35      6.97 o
   9  -8   3       19.30       10.12      7.72 o
  -8  -7   3        9.49       12.81      8.62 o
  -7  -7   3      225.13      199.55     13.84 o
  -6  -7   3       83.83      114.98     11.07 o
  -5  -7   3        2.50        7.54      4.55 o
  -4  -7   3       30.60       31.85     10.42 o
  -3  -7   3      206.50      204.37     17.92 o
  -2  -7   3        1.00       -0.31      2.96 o
  -1  -7   3        2.35        1.95      1.68 o
   0  -7   3       57.84       56.28      3.28 o
   1  -7   3      114.69      118.20      4.79 o
   2  -7   3        1.93        0.98      2.43 o
   3  -7   3       58.64       63.41     12.32 o
   4  -7   3        1.27        7.89      3.70 o
   5  -7   3        1.17        5.62      3.58 o
   6  -7   3       35.49       29.21      6.00 o
   7  -7   3        3.24        8.35      6.18 o
   8  -7   3        2.62        3.16      4.79 o
   9  -7   3       52.30       70.34     12.62 o
  -9  -6   3        2.06        8.45      9.12 o
  -8  -6   3        5.64        7.09      5.53 o
  -7  -6   3       45.26       42.91      7.81 o
  -6  -6   3        0.01       -1.48      3.87 o
  -5  -6   3        6.17        4.92      4.25 o
  -4  -6   3       45.65       47.64      6.38 o
  -3  -6   3       90.00       93.79      7.63 o
  -2  -6   3        5.01        6.28      4.44 o
  -1  -6   3       13.35       11.24      1.85 o
   0  -6   3      111.80      103.88      3.61 o
   1  -6   3      732.79      767.36     15.83 o
   2  -6   3        8.76        5.27      2.90 o
   3  -6   3      446.70      461.89      9.63 o
   4  -6   3       12.37       12.95      3.92 o
   5  -6   3       66.56       64.02      6.32 o
   6  -6   3        0.78        7.88      3.88 o
   7  -6   3       23.47       15.30      5.10 o
   8  -6   3        2.47       17.31     11.24 o
   9  -6   3       10.43       10.79      8.12 o
  -9  -5   3       20.31       16.33     10.09 o
  -8  -5   3       38.25       51.65      8.65 o
  -7  -5   3       82.17       98.66     15.31 o
  -6  -5   3        0.67        2.05      4.16 o
  -5  -5   3       72.44       67.06     10.52 o
  -4  -5   3        0.44       -2.59      2.83 o
  -3  -5   3      110.97      130.64      9.34 o
  -2  -5   3      326.74      320.26      9.82 o
  -1  -5   3     1095.44     1212.78     13.94 o
   0  -5   3      819.52      884.34     11.31 o
   1  -5   3     1368.83     1484.18     19.08 o
   2  -5   3      414.10      475.90      7.70 o
   3  -5   3     1558.29     1676.83     21.30 o
   4  -5   3       79.33       91.17      4.78 o
   5  -5   3      190.77      187.68      8.72 o
   6  -5   3      130.55      126.07      8.58 o
   7  -5   3       50.60       57.36      6.90 o
   8  -5   3       19.74       16.24     11.53 o
   9  -5   3       16.21       16.72      8.24 o
  10  -5   3       12.12        7.51      8.19 o
  -9  -4   3       22.62       21.00     10.73 o
  -8  -4   3        6.68        0.57      8.50 o
  -7  -4   3        0.21        6.28      4.53 o
  -6  -4   3       24.11       17.74      5.33 o
  -5  -4   3        6.83        7.80      7.34 o
  -4  -4   3       25.40       13.72      6.67 o
  -3  -4   3      476.68      525.16     14.31 o
  -2  -4   3       94.95      116.08      6.53 o
  -1  -4   3      451.90      527.99      7.51 o
   0  -4   3     1223.48     1216.01     13.63 o
   1  -4   3     1669.61     1816.40     21.51 o
   2  -4   3       61.00       79.32      3.63 o
   3  -4   3      447.81      453.29      8.32 o
   4  -4   3      932.15      967.96     11.82 o
   5  -4   3       65.64       82.42      6.46 o
   6  -4   3        6.29        4.23      3.52 o
   7  -4   3        7.94        7.87      6.68 o
   8  -4   3        0.04        7.51      7.21 o
   9  -4   3       10.54       19.70     11.08 o
  10  -4   3        2.79       -5.19      7.20 o
  -9  -3   3       14.72       24.18     10.04 o
  -8  -3   3        0.41        4.13      5.28 o
  -7  -3   3       14.54        7.47      4.55 o
  -6  -3   3       12.66       13.09      4.71 o
  -5  -3   3        2.43       -2.07      3.00 o
  -4  -3   3        2.00        3.05      3.02 o
  -3  -3   3      522.52      531.45     13.79 o
  -2  -3   3      160.58      174.15      6.93 o
  -1  -3   3      343.04      371.16      8.74 o
   0  -3   3      244.43      272.68      6.76 o
   1  -3   3      502.30      525.90      9.81 o
   2  -3   3       60.96       61.97      2.89 o
   3  -3   3      938.54      970.19     19.55 o
   4  -3   3      554.57      561.26     10.98 o
   5  -3   3       17.78       13.98      3.94 o
   6  -3   3       80.61       92.54      7.26 o
   7  -3   3       11.40       -1.33      6.21 o
   8  -3   3       67.64       83.64     15.77 o
   9  -3   3        2.09        4.32      7.80 o
  10  -3   3       42.25       49.72     11.13 o
 -10  -2   3       23.32       21.52      7.96 o
  -9  -2   3       16.28       33.31     11.99 o
  -8  -2   3        0.10       -4.05      4.05 o
  -7  -2   3      246.13      217.62     12.26 o
  -6  -2   3       46.53       16.81      8.90 o
  -5  -2   3        3.80        1.61      3.01 o
  -4  -2   3      332.58      330.01     11.41 o
  -3  -2   3     1966.92     2034.06     40.19 o
  -2  -2   3      339.59      393.43     12.01 o
  -1  -2   3     1888.88     1873.72     24.27 o
   0  -2   3      415.58      392.43      5.68 o
   1  -2   3      118.27      118.43      3.36 o
   2  -2   3      108.81      103.01      3.44 o
   3  -2   3      108.40      124.01      4.14 o
   4  -2   3      137.63      156.21      5.54 o
   5  -2   3      322.96      321.43      6.81 o
   6  -2   3        7.20        4.13      2.23 o
   7  -2   3      562.33      546.63     16.23 o
   8  -2   3      308.69      315.19     19.04 o
   9  -2   3       11.45        8.66      8.00 o
  10  -2   3        0.08       10.64     15.15 o
 -10  -1   3        0.76        5.15      7.01 o
  -9  -1   3        0.36       -0.66      8.95 o
  -8  -1   3       22.15       26.28      6.65 o
  -7  -1   3      170.84      171.51     12.43 o
  -6  -1   3      491.69      388.06     14.38 o
  -5  -1   3       24.89       26.20      4.67 o
  -4  -1   3        5.17        8.32      1.93 o
  -3  -1   3     1109.77     1158.76     45.73 o
  -2  -1   3     3862.15     3687.50    191.13 o
  -1  -1   3        0.58        1.00      2.10 o
   0  -1   3       42.51       42.02      3.05 o
   1  -1   3      140.08      142.12      6.11 o
   2  -1   3     3047.64     2881.60     34.67 o
   3  -1   3       56.28       57.64      3.83 o
   4  -1   3      205.43      203.30      9.15 o
   5  -1   3      288.79      278.54      6.28 o
   6  -1   3      324.38      321.03      9.09 o
   7  -1   3       18.13       17.08      9.12 o
   8  -1   3        7.42        9.25      5.00 o
   9  -1   3       13.68       23.13     11.84 o
  10  -1   3      123.75      164.43     31.79 o
 -10   0   3        1.24        8.09      7.01 o
  -9   0   3       39.18       36.69     12.85 o
  -8   0   3        0.10        3.21      3.89 o
  -7   0   3        0.65        2.36      4.19 o
  -6   0   3      286.36      238.30     11.26 o
  -5   0   3        3.23        3.63      2.14 o
  -4   0   3       19.52       18.54      2.55 o
  -3   0   3      150.57      148.76      4.56 o
  -2   0   3     1660.85     1866.57     25.58 o
  -1   0   3      641.61      677.59      9.27 o
   0   0   3      463.48      425.72      8.34 o
   1   0   3     1372.50     1393.09     14.78 o
   2   0   3      185.10      171.77      3.84 o
   3   0   3      361.01      347.97      5.42 o
   4   0   3      348.60      382.70      6.45 o
   5   0   3       21.12       22.00      2.46 o
   6   0   3      180.94      188.06      5.85 o
   7   0   3        0.69        3.54      4.16 o
   8   0   3       26.47       30.35      6.53 o
   9   0   3       12.58       10.24     10.73 o
  10   0   3        1.48        4.40     15.04 o
 -10   1   3        0.55       -0.32      6.13 o
  -9   1   3       13.20       16.50      6.38 o
  -8   1   3      223.16      206.04     10.70 o
  -7   1   3       38.67       35.45      5.29 o
  -6   1   3      710.57      734.29     13.41 o
  -5   1   3       59.38       69.73      4.54 o
  -4   1   3       45.16       46.36      3.46 o
  -3   1   3      138.49      127.23      3.88 o
  -2   1   3     1102.15     1122.27     13.31 o
  -1   1   3      882.94      819.82      9.12 o
   0   1   3      202.47      205.59      4.64 o
   1   1   3       25.56       24.03      2.55 o
   2   1   3       49.71       55.03      4.18 o
   3   1   3      305.16      309.55      6.14 o
   4   1   3       29.69       42.44      5.46 o
   5   1   3      184.35      194.12      6.31 o
   6   1   3        0.37       -2.23      2.23 o
   7   1   3       14.25       14.86      5.15 o
   8   1   3       17.86       12.90      5.76 o
   9   1   3        1.22       12.23      7.63 o
  10   1   3        8.90        6.28      7.41 o
 -10   2   3       49.36       52.71     15.02 o
  -9   2   3       38.66       39.17      5.38 o
  -8   2   3       46.85       36.75      5.92 o
  -7   2   3        0.20        2.60      3.41 o
  -6   2   3     1778.55     1772.39     21.47 o
  -5   2   3       50.07       56.64      3.99 o
  -4   2   3      228.96      230.85      5.85 o
  -3   2   3       30.69       28.31      2.41 o
  -2   2   3      428.27      452.97      6.63 o
  -1   2   3        0.17       -0.75      1.57 o
   0   2   3      760.29      741.49      8.13 o
   1   2   3        1.66        0.29      0.61 o
   2   2   3      230.69      215.85      5.01 o
   3   2   3      759.22      748.27     11.77 o
   4   2   3      459.43      488.98      9.64 o
   5   2   3      411.74      411.21      9.79 o
   6   2   3       18.30       18.37      3.23 o
   7   2   3       84.40       88.13      8.56 o
   8   2   3       18.90       12.01      6.82 o
   9   2   3       43.87       51.91     10.53 o
  10   2   3        9.66        2.49      7.34 o
 -10   3   3       30.34        9.28     10.69 o
  -9   3   3        0.08       -0.12      3.45 o
  -8   3   3      483.25      458.14     11.54 o
  -7   3   3       46.78       50.95      4.15 o
  -6   3   3     1607.64     1624.54     20.31 o
  -5   3   3       48.85       59.00      4.10 o
  -4   3   3       84.34       92.95      4.32 o
  -3   3   3       44.01       51.09      3.50 o
  -2   3   3       92.95       88.54      3.44 o
  -1   3   3        1.44       -1.05      1.46 o
   0   3   3      745.51      685.84      6.65 o
   1   3   3     1051.83     1042.79     10.84 o
   2   3   3     1404.47     1435.71     15.78 o
   3   3   3       87.94       89.59      7.83 o
   4   3   3       24.48       24.82      2.85 o
   5   3   3        4.24        2.46      2.21 o
   6   3   3      763.65      731.45     14.90 o
   7   3   3        0.00        0.09      3.81 o
   8   3   3       96.11       95.29     34.29 o
   9   3   3        8.06       26.04      8.79 o
  10   3   3        1.12       -6.13      6.56 o
  -9   4   3        1.69       -3.16      3.16 o
  -8   4   3      349.84      328.71      9.46 o
  -7   4   3       10.05        7.67      2.64 o
  -6   4   3     1563.58     1549.36     17.23 o
  -5   4   3       50.56       55.79      3.66 o
  -4   4   3       13.71       14.28      2.62 o
  -3   4   3       42.69       55.34      2.94 o
  -2   4   3       24.82       28.41      2.38 o
  -1   4   3       15.18       16.83      1.89 o
   0   4   3      209.00      203.98      4.15 o
   1   4   3        0.77        0.45      1.41 o
   2   4   3     1057.84     1073.55     13.16 o
   3   4   3      658.27      729.08     10.78 o
   4   4   3      130.38      124.92      9.56 o
   5   4   3       11.96        9.52      2.76 o
   6   4   3       87.69       98.81      9.46 o
   7   4   3      259.66      227.82     18.57 o
   8   4   3       14.18       18.51      7.67 o
   9   4   3       27.88       39.70     11.94 o
  10   4   3       20.54       22.86      9.99 o
  -9   5   3        0.03       -2.17      4.33 o
  -8   5   3       19.78       18.25      3.51 o
  -7   5   3       71.23       64.89      4.67 o
  -6   5   3       14.43       15.18      2.68 o
  -5   5   3       28.87       32.41      2.93 o
  -4   5   3      158.44      146.86      4.32 o
  -3   5   3     1224.56     1338.07     14.31 o
  -2   5   3       51.24       52.79      2.79 o
  -1   5   3      393.96      379.96      9.23 o
   0   5   3       33.53       44.70      2.75 o
   1   5   3     2662.46     2865.04     26.99 o
   2   5   3      248.69      260.79      5.80 o
   3   5   3      751.23      797.37     11.86 o
   4   5   3        1.25        0.97      2.19 o
   5   5   3       47.20       36.32      4.05 o
   6   5   3      139.04      145.96     16.13 o
   7   5   3       32.40       26.55      9.48 o
   8   5   3       38.12       13.87      8.80 o
   9   5   3        1.15       -5.33      6.26 o
  10   5   3        4.42       -0.70      7.50 o
  -9   6   3        3.36        1.31      5.60 o
  -8   6   3        7.75       11.26      4.91 o
  -7   6   3        9.95        9.54      2.99 o
  -6   6   3       16.27       20.43      3.10 o
  -5   6   3       87.89       96.56      5.38 o
  -4   6   3       57.89       68.62      3.80 o
  -3   6   3      880.41      853.82     11.24 o
  -2   6   3      749.92      798.05      9.71 o
  -1   6   3      523.94      556.74      8.25 o
   0   6   3      556.31      567.09      9.06 o
   1   6   3      115.32      116.55      3.97 o
   2   6   3     2709.53     3087.50     39.36 o
   3   6   3      103.14       82.12      4.28 o
   4   6   3       51.49       67.46      4.54 o
   5   6   3       19.67       21.64      3.43 o
   6   6   3        5.54        6.44      6.78 o
   7   6   3       12.62       18.25      9.10 o
   8   6   3       12.46        8.57      8.76 o
   9   6   3        0.15        4.21      6.10 o
  10   6   3        0.33        6.57     10.39 o
  -9   7   3       14.32        4.39      4.18 o
  -8   7   3       10.71       12.57      4.22 o
  -7   7   3        9.66       12.31      3.88 o
  -6   7   3        1.25       -0.23      2.52 o
  -5   7   3       46.27       44.13      3.98 o
  -4   7   3       16.38       16.34      3.03 o
  -3   7   3       20.04       22.70      2.76 o
  -2   7   3       41.11       41.68      3.07 o
  -1   7   3      743.71      779.97     11.59 o
   0   7   3      251.94      237.67      6.00 o
   1   7   3     1374.64     1503.35     16.90 o
   2   7   3      383.72      396.66      8.13 o
   3   7   3        0.22       -0.88      1.79 o
   4   7   3      191.06      180.51      6.44 o
   5   7   3      126.45      137.56      7.84 o
   6   7   3       28.68       21.21      8.79 o
   7   7   3        2.67       12.50      7.83 o
   8   7   3       15.97       15.97      9.66 o
   9   7   3        0.12        0.61      8.51 o
  -9   8   3      107.30      110.86     12.79 o
  -8   8   3       40.69       45.85      6.03 o
  -7   8   3        9.45        2.48      3.50 o
  -6   8   3       37.71       27.68      6.56 o
  -5   8   3      120.28       97.26      7.96 o
  -4   8   3      238.80      203.66      7.24 o
  -3   8   3        0.74        3.71      2.30 o
  -2   8   3       42.30       30.85      3.13 o
  -1   8   3      222.66      232.53      6.49 o
   0   8   3        4.44        6.36      2.20 o
   1   8   3        5.41       12.32      2.48 o
   2   8   3       36.90       53.64      4.00 o
   3   8   3        1.68        1.96      2.13 o
   4   8   3       50.08       47.54      5.34 o
   5   8   3       16.01       17.59      4.64 o
   6   8   3      134.03      150.87     18.29 o
   7   8   3      101.66      138.46     19.31 o
   8   8   3       60.74       65.39     14.84 o
   9   8   3       87.22       95.28     18.69 o
  -9   9   3        6.46        0.04      5.56 o
  -8   9   3       14.85        9.87      7.05 o
  -7   9   3        4.09        4.42      4.43 o
  -6   9   3       18.97       17.04      4.87 o
  -5   9   3      237.60      215.83      9.85 o
  -4   9   3      163.77      145.45      8.25 o
  -3   9   3        6.00        3.23      2.52 o
  -2   9   3       36.33       43.43      3.89 o
  -1   9   3      159.48      160.36      6.97 o
   0   9   3       82.18       72.55      4.59 o
   1   9   3        3.06        1.17      1.90 o
   2   9   3        8.65        7.43      2.91 o
   3   9   3       24.27       31.88      4.28 o
   4   9   3        1.51        6.69      3.19 o
   5   9   3        0.93       -3.15      3.39 o
   6   9   3       30.16       32.01     10.38 o
   7   9   3       14.62       22.69     10.18 o
   8   9   3       54.73       43.75     12.71 o
   9   9   3        0.92       -5.06      8.78 o
  -8  10   3       38.23       43.09      7.33 o
  -7  10   3        1.58        1.94      4.54 o
  -6  10   3       13.12       17.38      7.55 o
  -5  10   3        6.58        0.40      4.68 o
  -4  10   3       88.82       72.69      7.15 o
  -3  10   3      282.25      302.31     11.80 o
  -2  10   3        0.88        2.10      2.23 o
  -1  10   3      922.19      946.04     16.24 o
   0  10   3      308.70      286.70      7.95 o
   1  10   3        4.06        8.73      2.71 o
   2  10   3       29.34       29.57      3.77 o
   3  10   3      148.85      136.15      6.68 o
   4  10   3       96.83      107.19      9.20 o
   5  10   3       14.28       17.51      5.19 o
   6  10   3        0.23        0.47      7.35 o
   7  10   3       89.06       71.06     15.30 o
   8  10   3        5.27        9.60      9.45 o
  -8  11   3       11.49       13.54      5.98 o
  -7  11   3       39.76       46.23      7.25 o
  -6  11   3       19.86        9.44      8.83 o
  -5  11   3      200.62      192.78     10.08 o
  -4  11   3        0.14       -1.17      4.07 o
  -3  11   3      585.27      583.13     15.58 o
  -2  11   3      237.71      215.85     11.03 o
  -1  11   3     1364.44     1409.25     20.22 o
   0  11   3      340.47      335.70      9.03 o
   1  11   3       27.90       29.70      3.88 o
   2  11   3       85.36       60.56      5.74 o
   3  11   3       40.23       26.74      5.50 o
   4  11   3        0.55        0.37      5.59 o
   5  11   3       32.74       48.38     13.04 o
   6  11   3       91.69      121.95     18.48 o
   7  11   3       28.70       16.04     10.35 o
   8  11   3       44.88       27.49     12.13 o
  -7  12   3      117.38      123.30     10.90 o
  -6  12   3        2.47        1.12      7.81 o
  -5  12   3       25.64       23.64      5.60 o
  -4  12   3       10.41        6.72      4.18 o
  -3  12   3      715.59      697.70     35.15 o
  -2  12   3        1.63        2.58      4.08 o
  -1  12   3      312.43      279.71     12.52 o
   0  12   3      251.44      252.30      9.49 o
   1  12   3      309.99      304.38     12.45 o
   2  12   3      173.86      178.27      8.52 o
   3  12   3       64.23       52.71      7.37 o
   4  12   3       63.94       61.71      7.95 o
   5  12   3        0.62       10.05      5.20 o
   6  12   3       12.66       26.43     11.22 o
   7  12   3        0.71       -7.68      7.82 o
  -7  13   3       34.90       34.14     12.73 o
  -6  13   3       36.61       36.90      7.43 o
  -5  13   3       35.35       28.09      5.96 o
  -4  13   3        1.53        6.18      5.16 o
  -3  13   3      269.57      251.90     13.30 o
  -2  13   3       52.10       55.95      7.77 o
  -1  13   3      326.95      336.88     22.44 o
   0  13   3      155.30      147.90     12.06 o
   1  13   3      126.36      151.21     10.56 o
   2  13   3       14.00        9.09      4.46 o
   3  13   3       74.90       76.04      8.73 o
   4  13   3        0.27       -3.84      4.13 o
   5  13   3       60.69       63.88     14.63 o
   6  13   3       34.53       49.35     13.85 o
   7  13   3       51.79       39.83     14.25 o
  -6  14   3        3.92        5.31      5.91 o
  -5  14   3       27.42       36.76      8.36 o
  -4  14   3       23.07       25.19      6.83 o
  -3  14   3        2.13       -1.98      4.40 o
  -2  14   3        0.01        2.80      4.39 o
  -1  14   3        0.19        6.22      4.88 o
   0  14   3       12.68        1.66      4.12 o
   1  14   3        0.00        5.10      4.37 o
   2  14   3       14.51       17.68      8.75 o
   3  14   3        5.94       10.92      5.40 o
   4  14   3       22.39       24.03      6.75 o
   5  14   3        1.46        2.84      8.59 o
   6  14   3        1.05        4.71      9.84 o
  -6  15   3        3.49       -0.67      6.88 o
  -5  15   3       96.39      124.38     12.79 o
  -4  15   3        0.07        9.51      4.57 o
  -3  15   3       17.53       21.05      7.08 o
  -2  15   3        9.70       -0.86      4.25 o
  -1  15   3       72.14       83.29      9.89 o
   0  15   3       27.81       34.30      7.09 o
   1  15   3        1.17        0.63      5.50 o
   2  15   3       27.39       32.73      9.36 o
   3  15   3       30.03       29.57      6.97 o
   4  15   3       69.15       93.83     12.38 o
   5  15   3       10.46       16.28     10.98 o
  -5  16   3       12.26       13.57      8.30 o
  -4  16   3       18.61       16.36      6.62 o
  -3  16   3        2.08        4.74      5.09 o
  -2  16   3        3.07        9.86      5.80 o
  -1  16   3       17.65       28.33      6.83 o
   0  16   3       54.67       49.75     11.02 o
   1  16   3        1.99        5.22      7.02 o
   2  16   3        3.56        1.98      6.97 o
   3  16   3       16.43       14.08      8.53 o
   4  16   3        7.04       13.14      9.35 o
  -3  17   3        7.31       15.40     11.43 o
  -2  17   3        0.01        5.50     13.70 o
  -1  17   3       10.32       15.27      7.67 o
   0  17   3       16.44       23.84      8.77 o
   1  17   3        4.51       -1.30      6.74 o
   2  17   3        9.47        0.45      7.30 o
   3  17   3        0.46        6.90      7.95 o
   0  18   3        9.51       10.44      7.88 o
  -2 -15   4      135.61      156.27     20.52 o
  -1 -15   4        8.16       14.91      8.64 o
   0 -15   4       11.00       11.76      7.97 o
   1 -15   4       37.64       45.16     11.59 o
   2 -15   4       10.51       11.51      8.19 o
   3 -15   4       20.11       13.14      7.82 o
  -3 -14   4        0.27        0.17      7.67 o
  -2 -14   4       24.56       30.42     11.26 o
  -1 -14   4       72.62       90.31     14.89 o
   0 -14   4        2.82       -4.91      4.99 o
   1 -14   4        0.64       19.55      8.25 o
   2 -14   4        7.29       12.89      7.41 o
   3 -14   4        3.02        2.71      5.13 o
   4 -14   4        8.17        8.49      5.35 o
   5 -14   4        0.24        5.58      6.77 o
  -5 -13   4       14.59       19.29     11.17 o
  -4 -13   4       40.03       51.81     13.36 o
  -3 -13   4       16.12       18.97      9.03 o
  -2 -13   4       24.87       30.68     10.22 o
  -1 -13   4        0.15       -1.26      6.03 o
   0 -13   4       11.50        8.55      7.43 o
   1 -13   4       41.21       33.20      9.14 o
   2 -13   4       77.40       71.45      8.06 o
   3 -13   4        0.06        4.88      4.94 o
   4 -13   4        0.15        0.08      4.58 o
   5 -13   4       26.14       31.82      6.66 o
   6 -13   4       18.33       20.43      6.25 o
  -5 -12   4       10.14        7.54      5.94 o
  -4 -12   4       56.33       78.61     14.60 o
  -3 -12   4        1.08       10.96      7.81 o
  -2 -12   4        8.38        6.24      7.08 o
  -1 -12   4       29.08       49.97     14.24 o
   0 -12   4       18.36       12.31      6.53 o
   1 -12   4        1.16       -4.45      4.45 o
   2 -12   4       63.98       59.04      6.95 o
   3 -12   4        0.05        1.40      3.99 o
   4 -12   4        7.27        8.44      4.74 o
   5 -12   4       19.31       15.45      5.36 o
   6 -12   4       17.79       23.65      5.84 o
   7 -12   4        2.35       13.95     11.58 o
  -6 -11   4       47.55       45.30      8.99 o
  -5 -11   4        0.47        1.30      5.35 o
  -4 -11   4       18.56       21.53      6.64 o
  -3 -11   4        2.31       -2.43      5.95 o
  -2 -11   4      106.22      113.14     15.23 o
  -1 -11   4       89.74       79.88     10.85 o
   0 -11   4        1.70        4.78      5.40 o
   1 -11   4       10.30       10.69      3.92 o
   2 -11   4        1.03       -3.39      3.39 o
   3 -11   4      106.81       99.00      8.36 o
   4 -11   4      100.30       82.62      8.14 o
   5 -11   4        2.29        0.45      4.06 o
   6 -11   4       10.55       16.05      5.52 o
   7 -11   4        4.11       17.72      7.92 o
  -7 -10   4        9.37       14.65      6.84 o
  -6 -10   4       13.85       13.24      6.51 o
  -5 -10   4        0.01        5.20      5.20 o
  -4 -10   4      116.71      114.28     10.84 o
  -3 -10   4       14.60       16.55      5.44 o
  -2 -10   4       48.57       48.61      8.97 o
  -1 -10   4       52.59       45.62      6.39 o
   0 -10   4      473.04      464.59     14.39 o
   1 -10   4       71.06       57.03      7.37 o
   2 -10   4      161.19      140.94      8.14 o
   3 -10   4      711.35      694.26     17.65 o
   4 -10   4       36.82       32.18      5.66 o
   5 -10   4      246.45      255.90     13.65 o
   6 -10   4       29.66       23.58      5.64 o
   7 -10   4        0.00        8.28      6.32 o
   8 -10   4       21.31       26.84      8.30 o
  -7  -9   4       17.51       12.83      7.18 o
  -6  -9   4        0.14        4.05      5.44 o
  -5  -9   4       25.37       26.71      6.55 o
  -4  -9   4        0.85       -3.10      6.06 o
  -3  -9   4        5.87        2.16      3.98 o
  -2  -9   4      193.40      167.58      8.31 o
  -1  -9   4       23.13       17.10      4.60 o
   0  -9   4      161.03      139.33      5.92 o
   1  -9   4      328.07      317.17      8.25 o
   2  -9   4      138.80      152.49      7.40 o
   3  -9   4     1213.16     1231.29     21.47 o
   4  -9   4      160.55      172.93      9.06 o
   5  -9   4        8.50        5.65      4.74 o
   6  -9   4       64.50       56.85      7.03 o
   7  -9   4        0.55        1.32      5.51 o
   8  -9   4        8.97        2.18      6.62 o
  -8  -8   4        1.12       -5.12      5.34 o
  -7  -8   4       11.86       18.00      6.49 o
  -6  -8   4      255.06      244.67     14.00 o
  -5  -8   4        6.73        8.69      6.60 o
  -4  -8   4       25.16       22.16      5.81 o
  -3  -8   4      181.94      183.69     12.49 o
  -2  -8   4      128.15      118.85      7.23 o
  -1  -8   4        3.89        7.00      3.06 o
   0  -8   4       53.58       38.63      3.75 o
   1  -8   4       39.16       43.75      4.04 o
   2  -8   4      177.04      170.95      7.44 o
   3  -8   4     1120.99     1106.15     22.24 o
   4  -8   4       32.85       33.13      5.19 o
   5  -8   4       64.11       59.81      7.55 o
   6  -8   4      129.23      117.82     10.35 o
   7  -8   4        1.87        0.87      6.63 o
   8  -8   4       24.45       28.01     14.99 o
   9  -8   4       12.18        6.71      7.69 o
  -8  -7   4        6.84        9.24      6.45 o
  -7  -7   4       30.35       29.06      7.46 o
  -6  -7   4        0.45        4.94      4.79 o
  -5  -7   4        2.37        0.95      4.82 o
  -4  -7   4      185.80      176.41     11.40 o
  -3  -7   4      882.22      804.18     20.47 o
  -2  -7   4       23.08       18.95      4.22 o
  -1  -7   4      349.59      361.02      6.89 o
   0  -7   4        2.73        1.51      1.72 o
   1  -7   4        8.49        9.70      2.48 o
   2  -7   4        0.04        1.54      2.44 o
   3  -7   4        5.04        4.35      3.56 o
   4  -7   4        0.94        2.75      3.36 o
   5  -7   4        7.62       13.94      4.16 o
   6  -7   4       32.30       37.82      5.72 o
   7  -7   4       37.65       20.97     11.25 o
   8  -7   4       20.83        7.66     10.75 o
   9  -7   4       63.76       54.29     15.27 o
  -8  -6   4        0.41       -1.46      4.99 o
  -7  -6   4        0.34       -0.65      4.59 o
  -6  -6   4       24.28       17.55      5.83 o
  -5  -6   4       54.97       56.93      7.45 o
  -4  -6   4        2.93       -2.87      2.87 o
  -3  -6   4      671.62      654.02     17.71 o
  -2  -6   4        5.47        4.47      2.87 o
  -1  -6   4      430.43      445.45      7.85 o
   0  -6   4      308.33      311.00      6.08 o
   1  -6   4      126.74      164.03      5.91 o
   2  -6   4      111.45      120.09      5.07 o
   3  -6   4       22.54       24.41      4.30 o
   4  -6   4        3.71       -1.78      3.23 o
   5  -6   4       57.32       61.82     13.49 o
   6  -6   4        0.21        1.58      3.56 o
   7  -6   4       27.35       32.86      8.79 o
   8  -6   4        0.04        7.03      5.36 o
   9  -6   4        5.86        4.91      7.26 o
  -9  -5   4      161.72      195.42     24.90 o
  -8  -5   4        5.94        2.40      5.28 o
  -7  -5   4        0.45       -2.13      5.68 o
  -6  -5   4        5.12        2.57      4.48 o
  -5  -5   4       47.78       50.56     16.16 o
  -4  -5   4      146.97      150.57      9.75 o
  -3  -5   4      274.38      255.48      9.98 o
  -2  -5   4      222.00      220.32      8.60 o
  -1  -5   4      435.17      447.38      7.43 o
   0  -5   4      484.20      543.82      8.57 o
   1  -5   4      848.40      891.38     16.12 o
   2  -5   4      186.34      194.28      5.79 o
   3  -5   4      221.97      205.24      7.44 o
   4  -5   4      216.61      193.24      8.28 o
   5  -5   4       59.77       60.39      7.73 o
   6  -5   4       75.90       68.19      6.67 o
   7  -5   4        1.87        2.07      4.99 o
   8  -5   4       14.88       26.01     22.69 o
   9  -5   4        2.49       19.28     11.98 o
  10  -5   4        6.21       13.18      9.12 o
  -9  -4   4        8.25       11.63      8.80 o
  -8  -4   4        1.13       10.04      5.79 o
  -7  -4   4       53.66       53.32      8.13 o
  -6  -4   4        5.48        5.40      4.32 o
  -5  -4   4      150.71      165.96     11.50 o
  -4  -4   4        0.05        2.27      3.28 o
  -3  -4   4      164.10      177.70     16.03 o
  -2  -4   4       95.27       95.83      6.35 o
  -1  -4   4     2539.29     2754.62     30.09 o
   0  -4   4      127.27      166.05      4.97 o
   1  -4   4      590.28      666.54     10.78 o
   2  -4   4       22.17       20.47      2.55 o
   3  -4   4      147.04      139.71      4.75 o
   4  -4   4       23.11       23.96      2.72 o
   5  -4   4       79.88       76.05      6.22 o
   6  -4   4        0.73       -1.05      3.83 o
   7  -4   4      109.85      110.58     13.60 o
   8  -4   4        4.57       -0.93      7.09 o
   9  -4   4       38.01       55.79     16.12 o
  10  -4   4        0.17       21.80     13.29 o
  -9  -3   4        1.53        4.56      6.36 o
  -8  -3   4        0.32        1.90      4.96 o
  -7  -3   4        5.00        4.40     11.13 o
  -6  -3   4       13.32       23.14      5.50 o
  -5  -3   4      239.12      235.63     11.15 o
  -4  -3   4       76.35       70.10      6.95 o
  -3  -3   4       97.84       73.31      5.89 o
  -2  -3   4        0.25       -1.99      1.99 o
  -1  -3   4     1095.89     1180.94     15.04 o
   0  -3   4       34.33       23.99      2.05 o
   1  -3   4      327.03      369.63      7.05 o
   2  -3   4      251.51      244.25      7.40 o
   3  -3   4        0.32        0.33      1.23 o
   4  -3   4      338.31      319.22      6.54 o
   5  -3   4       18.36       13.58      4.92 o
   6  -3   4       23.36       30.66      4.84 o
   7  -3   4      449.45      429.11     20.80 o
   8  -3   4        3.57       -0.91      6.93 o
   9  -3   4        4.84        0.33      7.81 o
  10  -3   4       59.81       56.06     16.64 o
  -9  -2   4       13.00       33.16      6.51 o
  -8  -2   4        0.00        0.99      4.56 o
  -7  -2   4        6.84        0.49      4.10 o
  -6  -2   4       83.46       80.12      8.53 o
  -5  -2   4      541.62      557.67     16.65 o
  -4  -2   4      142.12      143.08      9.76 o
  -3  -2   4        0.16       -0.83      3.59 o
  -2  -2   4     1017.90      973.86     16.74 o
  -1  -2   4      306.92      335.92      8.25 o
   0  -2   4      609.35      593.70      7.74 o
   1  -2   4       14.62        9.08      2.73 o
   2  -2   4       39.30       42.80      3.53 o
   3  -2   4        0.23        1.90      1.12 o
   4  -2   4       10.05       11.31      2.19 o
   5  -2   4        1.21        2.84      2.05 o
   6  -2   4      791.22      768.69     13.80 o
   7  -2   4     1457.12     1367.33     38.42 o
   8  -2   4      126.81      148.52     16.41 o
   9  -2   4      101.90      138.56     24.19 o
  10  -2   4        0.36       11.56      9.19 o
  -9  -1   4      136.43      155.44     26.85 o
  -8  -1   4        7.26        5.10      5.87 o
  -7  -1   4        0.19        8.04      4.46 o
  -6  -1   4       40.30       38.88      6.41 o
  -5  -1   4       32.39       38.15      5.72 o
  -4  -1   4       55.75       55.59      3.72 o
  -3  -1   4      748.72      834.13     17.70 o
  -2  -1   4     1470.75     1472.48     21.59 o
  -1  -1   4      230.77      217.55      7.51 o
   0  -1   4      628.47      581.01      7.36 o
   1  -1   4     4077.00     4029.28     47.43 o
   2  -1   4      268.18      258.80      7.15 o
   3  -1   4     1382.74     1390.07     22.02 o
   4  -1   4      371.75      368.91      8.19 o
   5  -1   4      989.00      976.79     26.57 o
   6  -1   4       47.02       48.97      3.58 o
   7  -1   4      736.48      743.71     19.20 o
   8  -1   4       34.00       28.40      9.00 o
   9  -1   4        5.18        4.84      7.75 o
  10  -1   4      290.68      288.21     32.91 o
 -10   0   4        5.14       10.06      7.32 o
  -9   0   4        5.70        3.04      6.44 o
  -8   0   4        1.37        0.26      4.23 o
  -7   0   4       12.74       12.78      4.65 o
  -6   0   4       27.43       25.10      5.20 o
  -5   0   4       63.71       48.47     12.90 o
  -4   0   4       83.41       67.33      7.18 o
  -3   0   4        0.15       -1.00      2.59 o
  -2   0   4      823.84      881.30     10.93 o
  -1   0   4       39.42       35.98      2.27 o
   0   0   4     6609.44     6438.79     65.54 o
   1   0   4    17480.03    17142.02    141.49 o
   2   0   4      143.80      157.75      3.10 o
   3   0   4       92.43       88.04      3.62 o
   4   0   4     1352.98     1331.88     14.25 o
   5   0   4      110.15      120.03      4.20 o
   6   0   4      449.76      416.00     13.41 o
   7   0   4      199.28      185.31     10.20 o
   8   0   4       47.03       47.68      7.49 o
   9   0   4       27.13       13.09      9.12 o
  10   0   4       56.82       67.28     22.57 o
 -10   1   4        6.51        0.03      6.50 o
  -9   1   4       16.75       21.41      5.69 o
  -8   1   4        6.54       10.57      4.51 o
  -7   1   4        4.67        5.85      6.22 o
  -6   1   4       45.76       36.81      5.17 o
  -5   1   4       15.38       18.17      2.79 o
  -4   1   4      111.45      124.69      4.44 o
  -3   1   4      200.99      224.28      5.85 o
  -2   1   4     1558.08     1551.98     16.40 o
  -1   1   4     2472.43     2408.44     22.21 o
   0   1   4      420.63      481.18      7.33 o
   1   1   4    39945.38    38111.49    690.44 o
   2   1   4     2472.46     2430.68     26.74 o
   3   1   4     1091.38     1048.21     12.94 o
   4   1   4        9.92        9.77      1.51 o
   5   1   4       52.95       69.65      3.64 o
   6   1   4        0.00       -0.02      3.41 o
   7   1   4        0.14       -4.43      5.50 o
   8   1   4       92.72      106.96     10.06 o
   9   1   4        2.63        2.89      6.45 o
  10   1   4       15.13        9.61     16.48 o
 -10   2   4       65.40       22.13     11.22 o
  -9   2   4       62.02       91.56      9.03 o
  -8   2   4      946.07      932.43     31.87 o
  -7   2   4       33.74       28.18      8.19 o
  -6   2   4        8.21        3.97      2.68 o
  -5   2   4      800.66      743.88     11.79 o
  -4   2   4       88.34      122.16      4.67 o
  -3   2   4      445.95      431.80      7.31 o
  -2   2   4      104.34      111.77      3.98 o
  -1   2   4      195.75      172.26      4.70 o
   0   2   4     1730.03     1690.72     18.12 o
   1   2   4     9928.95     9532.27     65.24 o
   2   2   4        3.15        4.56      1.71 o
   3   2   4      157.52      142.20      5.10 o
   4   2   4     1614.37     1611.41     19.68 o
   5   2   4      129.57      133.35      9.65 o
   6   2   4        0.22        8.21      3.85 o
   7   2   4       49.75       50.07      9.01 o
   8   2   4        5.78        3.53      4.80 o
   9   2   4        0.12        5.03      5.96 o
  10   2   4        1.22       -4.75      6.58 o
 -10   3   4      120.64       97.76     12.05 o
  -9   3   4        0.44        1.60      3.64 o
  -8   3   4      246.83      208.70      9.06 o
  -7   3   4       68.44       69.31      5.82 o
  -6   3   4       59.82       55.26      4.46 o
  -5   3   4     2243.63     2120.29     24.73 o
  -4   3   4      682.11      682.91     10.50 o
  -3   3   4      157.10      155.66      4.68 o
  -2   3   4      461.27      438.03      7.73 o
  -1   3   4      345.30      347.26      6.47 o
   0   3   4        5.71        5.54      1.52 o
   1   3   4      711.74      731.61      8.47 o
   2   3   4       23.99       31.37      1.98 o
   3   3   4       45.13       44.24      3.27 o
   4   3   4     1898.51     1884.64     26.87 o
   5   3   4      264.57      269.89      7.28 o
   6   3   4        4.84        5.90      3.86 o
   7   3   4        1.52        2.25      4.37 o
   8   3   4        9.32        3.86      5.67 o
   9   3   4        3.30        0.28      6.31 o
  10   3   4        7.69        9.13      7.41 o
  -9   4   4       36.66       38.24      5.38 o
  -8   4   4      972.96      944.27     23.85 o
  -7   4   4        0.06       -0.72      2.46 o
  -6   4   4       68.10       69.94      4.54 o
  -5   4   4     1272.41     1202.03     16.12 o
  -4   4   4       51.30       42.47      3.35 o
  -3   4   4       55.42       58.27      3.39 o
  -2   4   4      201.25      229.49      5.65 o
  -1   4   4       41.63       50.95      2.83 o
   0   4   4     2694.34     2635.29     20.40 o
   1   4   4      129.44      163.48      3.60 o
   2   4   4        7.08       18.50      3.06 o
   3   4   4       61.49       63.35      3.61 o
   4   4   4      728.78      742.14     11.52 o
   5   4   4      259.08      273.91      8.09 o
   6   4   4       94.29      114.27     18.53 o
   7   4   4       42.74       57.14      7.37 o
   8   4   4       36.59       33.47      8.79 o
   9   4   4        2.73       -0.91      5.99 o
  10   4   4        7.98       20.60      9.07 o
  -9   5   4        0.19       -0.10      5.35 o
  -8   5   4      219.61      204.68      8.48 o
  -7   5   4       91.91       95.85      5.51 o
  -6   5   4       21.66       21.99      3.17 o
  -5   5   4      624.53      591.41      9.80 o
  -4   5   4        0.44       -0.02      1.79 o
  -3   5   4       96.60       97.10      4.13 o
  -2   5   4      530.32      527.67      8.08 o
  -1   5   4        0.50        2.32      1.42 o
   0   5   4      875.18      890.62      9.84 o
   1   5   4      634.53      692.39      8.97 o
   2   5   4      154.50      158.33      4.55 o
   3   5   4      160.95      147.15      7.55 o
   4   5   4      291.43      313.52      7.42 o
   5   5   4       56.20       63.25      4.96 o
   6   5   4       32.10       40.27      6.75 o
   7   5   4        4.77        8.11      7.33 o
   8   5   4       10.60        6.65     17.16 o
   9   5   4       12.98       17.85      8.31 o
  10   5   4       23.09       20.46     15.27 o
  -9   6   4       37.79       26.17      6.69 o
  -8   6   4       17.55       16.75      4.36 o
  -7   6   4        0.44        0.31      2.57 o
  -6   6   4        1.23        2.93      2.37 o
  -5   6   4        1.05        1.25      2.40 o
  -4   6   4       20.63       26.13      2.81 o
  -3   6   4        1.12       -1.57      1.81 o
  -2   6   4      441.07      442.01      7.61 o
  -1   6   4      240.84      265.67      5.48 o
   0   6   4      515.90      576.72     11.80 o
   1   6   4      267.39      292.59      5.81 o
   2   6   4      326.85      293.62      6.50 o
   3   6   4        4.55        4.14      1.82 o
   4   6   4       95.74      107.13      5.00 o
   5   6   4       17.90       24.74      3.47 o
   6   6   4        0.46       -0.25      5.10 o
   7   6   4        0.55       -0.28      6.54 o
   8   6   4        5.88       13.66      7.84 o
   9   6   4       42.36       36.99     10.03 o
  10   6   4        1.33       10.44      8.32 o
  -9   7   4        0.00        1.18      5.52 o
  -8   7   4        5.56        4.05      3.61 o
  -7   7   4        3.64        3.70      3.44 o
  -6   7   4       22.63       20.26      3.61 o
  -5   7   4        0.08        0.47      2.28 o
  -4   7   4      107.79      128.32      5.74 o
  -3   7   4       84.59       84.77      4.97 o
  -2   7   4      116.11      130.11      4.95 o
  -1   7   4      967.71      980.71     21.20 o
   0   7   4     1100.75     1241.26     14.60 o
   1   7   4        3.34        2.54      1.67 o
   2   7   4      326.52      320.79      7.22 o
   3   7   4      213.29      224.73      6.44 o
   4   7   4      183.69      180.94      6.31 o
   5   7   4      372.84      374.81      9.57 o
   6   7   4       38.51       30.72      9.42 o
   7   7   4       12.81       -4.04      6.61 o
   8   7   4        6.00        2.64      7.63 o
   9   7   4       49.05       79.26     14.00 o
  -9   8   4        2.62        1.12      4.14 o
  -8   8   4       28.56       27.73      5.19 o
  -7   8   4        2.97       -0.51      3.34 o
  -6   8   4       21.45       17.24      3.88 o
  -5   8   4      165.57      153.94      6.65 o
  -4   8   4      103.91      101.91      5.31 o
  -3   8   4      420.11      445.02     13.61 o
  -2   8   4       54.11       44.70      4.28 o
  -1   8   4       44.28       39.70      5.81 o
   0   8   4       30.99       14.23      3.17 o
   1   8   4       25.14       23.75      3.48 o
   2   8   4        5.91        2.52      2.02 o
   3   8   4      657.12      634.23     11.59 o
   4   8   4       81.94       81.52      5.32 o
   5   8   4     1406.82     1385.82     25.45 o
   6   8   4       15.74       16.18      8.25 o
   7   8   4       40.48       47.54     12.55 o
   8   8   4       62.13       86.49     15.97 o
   9   8   4      108.97      119.45     16.78 o
  -9   9   4        0.08       -2.79      6.60 o
  -8   9   4        0.14        6.70      4.94 o
  -7   9   4       15.97       13.23      4.34 o
  -6   9   4        4.25        7.02      3.33 o
  -5   9   4       25.47        8.17      5.32 o
  -4   9   4      143.43      128.73      6.89 o
  -3   9   4        3.69        6.50      2.67 o
  -2   9   4      103.59       83.06      5.57 o
  -1   9   4      315.56      309.10      7.76 o
   0   9   4       31.48       30.06      4.67 o
   1   9   4        7.03        7.58      2.53 o
   2   9   4       17.93       14.63      3.40 o
   3   9   4       28.84       35.30      3.88 o
   4   9   4        4.80       21.65     15.00 o
   5   9   4      254.79      238.73     11.31 o
   6   9   4        9.87       -1.68      6.65 o
   7   9   4       30.92       35.92     11.80 o
   8   9   4       42.24       50.53     13.64 o
   9   9   4       23.76       38.37     13.56 o
  -8  10   4        0.46        2.31      5.09 o
  -7  10   4        9.34       12.21      7.25 o
  -6  10   4        3.52        0.58      3.39 o
  -5  10   4        2.26        5.03      4.14 o
  -4  10   4      127.44      122.07      8.67 o
  -3  10   4        0.60        3.34      2.76 o
  -2  10   4      299.08      277.72      9.62 o
  -1  10   4     1902.00     1895.13     24.00 o
   0  10   4      131.73      127.04      5.90 o
   1  10   4       86.86       87.45      5.55 o
   2  10   4       16.96       21.28      3.50 o
   3  10   4        8.86        3.20      2.67 o
   4  10   4        8.14        9.99      5.69 o
   5  10   4      132.20      179.12     20.35 o
   6  10   4        4.62       -6.06      6.06 o
   7  10   4       92.90       74.96     15.85 o
   8  10   4       38.18       18.66     10.92 o
  -8  11   4        2.25        1.56      8.45 o
  -7  11   4        4.60        4.39      6.22 o
  -6  11   4       18.21       18.52      5.37 o
  -5  11   4      248.90      236.90     11.15 o
  -4  11   4      119.76      104.99     15.83 o
  -3  11   4     1071.91     1129.19     50.97 o
  -2  11   4       33.89       42.95      5.55 o
  -1  11   4     1603.37     1542.58     21.53 o
   0  11   4      181.20      182.13      7.00 o
   1  11   4       16.18       20.75      3.93 o
   2  11   4      206.95      188.53      8.14 o
   3  11   4       38.87       33.66      5.91 o
   4  11   4       19.67       19.78      6.64 o
   5  11   4       58.58       59.77     12.71 o
   6  11   4       54.94       49.35     12.64 o
   7  11   4        2.48        7.96      9.12 o
   8  11   4       19.15       26.34     12.03 o
  -7  12   4      256.17      302.84     14.07 o
  -6  12   4       42.13       51.52      7.57 o
  -5  12   4      340.34      341.07     15.73 o
  -4  12   4        8.42        8.68      5.15 o
  -3  12   4      309.92      317.64     14.29 o
  -2  12   4      437.40      407.36     20.31 o
  -1  12   4      898.37      900.89     17.97 o
   0  12   4       42.07       34.84      6.25 o
   1  12   4        1.67        3.78      3.45 o
   2  12   4      151.71      144.18      8.03 o
   3  12   4       43.21       41.54      6.62 o
   4  12   4        0.37       -1.22      3.76 o
   5  12   4       14.14        7.08      8.23 o
   6  12   4        8.89        2.16      8.47 o
   7  12   4        4.70        0.25      9.32 o
   8  12   4        0.35        6.81     10.70 o
  -7  13   4      122.88      171.98     14.97 o
  -6  13   4       43.72       62.27      9.43 o
  -5  13   4      408.62      461.39     31.16 o
  -4  13   4       32.76       23.93      6.47 o
  -3  13   4      390.20      417.18     16.69 o
  -2  13   4      134.68      142.63     11.38 o
  -1  13   4       10.78        6.07      5.32 o
   0  13   4       10.81        9.07      3.80 o
   1  13   4        4.89        9.99      3.94 o
   2  13   4        0.10        7.92      3.78 o
   3  13   4        4.33        3.70      4.49 o
   4  13   4       20.31       15.34      5.67 o
   5  13   4       37.63       49.77     12.80 o
   6  13   4       65.79       72.38     15.36 o
   7  13   4       31.69       23.29     11.20 o
  -6  14   4       75.10       69.74      9.76 o
  -5  14   4      139.12      137.92     13.14 o
  -4  14   4       45.89       50.14     11.09 o
  -3  14   4       15.42        6.47      4.35 o
  -2  14   4       62.16       59.43     11.45 o
  -1  14   4        0.17        6.11      4.69 o
   0  14   4      130.21      140.38     11.34 o
   1  14   4        3.50        9.09      4.12 o
   2  14   4       29.74       19.55      5.72 o
   3  14   4       13.82       12.08      6.04 o
   4  14   4       43.46       55.67      8.45 o
   5  14   4       19.84       28.76     11.69 o
   6  14   4       17.34       17.17     11.22 o
  -6  15   4       16.44       22.04      6.97 o
  -5  15   4        1.90       -0.34      5.45 o
  -4  15   4       16.86       28.62     15.83 o
  -3  15   4        8.53        7.06      5.26 o
  -2  15   4        1.50        6.77      8.48 o
  -1  15   4       15.24       14.96      6.29 o
   0  15   4        3.79        6.90      5.04 o
   1  15   4       50.87       69.32      9.11 o
   2  15   4        0.21        2.25      6.39 o
   3  15   4       85.79      108.00     15.05 o
   4  15   4       68.55       76.62     10.04 o
   5  15   4        0.44       16.56     10.91 o
   6  15   4        1.86       -8.11      9.34 o
  -5  16   4        2.30        0.86      5.10 o
  -4  16   4        0.40        3.50      4.82 o
  -3  16   4        5.58       12.59      6.04 o
  -2  16   4       19.37       23.07      6.75 o
  -1  16   4        0.48        8.33      5.53 o
   0  16   4        3.59       14.92      6.07 o
   1  16   4        0.04        1.06      5.72 o
   2  16   4        6.13        6.62      7.50 o
   3  16   4        9.39       18.02      8.33 o
   4  16   4       13.98        9.32     10.41 o
   5  16   4       15.55       30.70     13.20 o
  -3  17   4       16.94       13.00      6.09 o
  -2  17   4       11.43       11.15     11.17 o
  -1  17   4        1.00       10.92      8.02 o
   0  17   4       20.03       21.85      8.65 o
   1  17   4       94.92       94.51     14.78 o
   2  17   4      122.70      175.87     20.10 o
   3  17   4       66.55      104.95     16.63 o
  -1  18   4        1.68       10.98      6.58 o
   0  18   4        8.73        6.21      7.01 o
   1  18   4       14.98       18.78      9.56 o
  -1 -15   5        2.17        2.29      7.89 o
   0 -15   5        1.41        9.50      7.62 o
   1 -15   5       21.76       25.18     10.25 o
   2 -15   5       80.06       84.12     14.62 o
  -3 -14   5        1.03        2.81      7.66 o
  -2 -14   5       22.99       27.55     10.87 o
  -1 -14   5       10.14        7.19      8.24 o
   0 -14   5       29.57       31.14     10.50 o
   1 -14   5       37.11       39.53     10.57 o
   2 -14   5        2.18       -5.61      5.61 o
   3 -14   5        3.38        5.50      7.27 o
   4 -14   5        1.18        9.92      5.47 o
  -4 -13   5       11.95       11.29     10.21 o
  -3 -13   5       21.09       32.43     10.98 o
  -2 -13   5       35.52       33.50     11.08 o
  -1 -13   5        0.91        9.99     20.91 o
   0 -13   5        1.97        8.14      6.37 o
   1 -13   5        1.03        6.51      6.58 o
   2 -13   5        0.38        1.78      6.16 o
   3 -13   5        1.35       -3.18      4.19 o
   4 -13   5        1.28        4.31      5.39 o
   5 -13   5       40.16       37.76      7.25 o
  -5 -12   5       11.22        1.64      8.04 o
  -4 -12   5        2.08        0.01      7.52 o
  -3 -12   5       34.19       15.01      9.26 o
  -2 -12   5       15.73        5.23      7.45 o
  -1 -12   5        3.61        6.09     12.91 o
   0 -12   5        1.15        1.13      5.85 o
   1 -12   5       10.71        2.09      6.24 o
   2 -12   5       14.61       18.17      5.94 o
   3 -12   5        3.96       10.74      5.00 o
   4 -12   5       39.17       42.55      6.97 o
   5 -12   5        0.28       -1.98      4.43 o
   6 -12   5        0.01        2.35      4.76 o
  -6 -11   5       33.29       32.18      8.33 o
  -5 -11   5        6.30       17.89     14.68 o
  -4 -11   5        2.44        4.73      7.22 o
  -3 -11   5       17.91       29.09     10.03 o
  -2 -11   5       19.39       42.64     11.05 o
  -1 -11   5       80.56       57.27      9.93 o
   0 -11   5       15.05        1.73      6.97 o
   1 -11   5       92.11      110.35     12.28 o
   2 -11   5        4.13        1.35      3.79 o
   3 -11   5        2.65        4.11      4.32 o
   4 -11   5        1.12        5.40      4.71 o
   5 -11   5       14.26       23.00      6.35 o
   6 -11   5        8.16       15.01      5.30 o
   7 -11   5        7.68        2.84      7.20 o
  -6 -10   5        0.00       -0.43      5.41 o
  -5 -10   5       37.38       38.10      7.80 o
  -4 -10   5        2.70       12.13      5.55 o
  -3 -10   5        0.15        7.38      6.03 o
  -2 -10   5       72.07       91.86     11.91 o
  -1 -10   5       65.97       74.33      7.97 o
   0 -10   5      123.45      137.34     13.16 o
   1 -10   5      114.82      109.25      7.42 o
   2 -10   5       90.73       74.73      9.14 o
   3 -10   5       90.71       80.10      7.54 o
   4 -10   5      180.90      169.54     10.31 o
   5 -10   5        6.80        5.74      4.22 o
   6 -10   5        0.16        5.92      4.22 o
   7 -10   5       40.35       42.28     10.82 o
   8 -10   5        0.34        2.20      6.65 o
  -7  -9   5        7.72        3.84      5.77 o
  -6  -9   5        0.57       -3.93      4.91 o
  -5  -9   5        0.25        0.53      4.51 o
  -4  -9   5      278.59      294.47     14.15 o
  -3  -9   5       24.83       29.14      6.32 o
  -2  -9   5      243.99      221.16     10.57 o
  -1  -9   5      378.78      308.21     12.25 o
   0  -9   5      131.80      106.38      8.34 o
   1  -9   5       26.80       30.74      7.57 o
   2  -9   5      173.03      155.50      8.35 o
   3  -9   5       62.26       54.96     10.32 o
   4  -9   5        7.30        1.20      4.13 o
   5  -9   5        0.60        2.72      3.31 o
   6  -9   5        0.55        2.82      3.69 o
   7  -9   5       47.70       39.95      9.56 o
   8  -9   5       25.31       26.50      8.21 o
  -7  -8   5        6.11       11.98      8.06 o
  -6  -8   5      137.54      131.87     12.31 o
  -5  -8   5       75.69       81.86     20.54 o
  -4  -8   5      114.47      109.20     10.33 o
  -3  -8   5        0.29       -0.31      3.87 o
  -2  -8   5       46.47       44.18      5.25 o
  -1  -8   5      167.11      174.06      9.20 o
   0  -8   5        9.23       13.27      2.82 o
   1  -8   5        8.71        5.65      2.69 o
   2  -8   5       35.10       36.24      5.36 o
   3  -8   5      206.93      204.82     10.03 o
   4  -8   5       31.75       34.79      5.70 o
   5  -8   5        6.03       15.15      8.25 o
   6  -8   5       76.70       67.04     10.67 o
   7  -8   5        1.73        6.37     10.67 o
   8  -8   5       77.96       77.00     12.33 o
  -8  -7   5        8.41        3.01      5.68 o
  -7  -7   5       78.45       76.59     10.32 o
  -6  -7   5       46.06       67.73     12.10 o
  -5  -7   5       44.55       58.50      8.15 o
  -4  -7   5        1.31        6.23      4.42 o
  -3  -7   5       10.41        7.95      4.20 o
  -2  -7   5      253.48      242.54     10.03 o
  -1  -7   5       77.01       65.10      6.26 o
   0  -7   5       17.72       21.61      3.68 o
   1  -7   5      111.51      122.23      6.05 o
   2  -7   5        2.59        3.06      3.16 o
   3  -7   5        0.76        2.05      3.55 o
   4  -7   5       80.54       84.63      7.42 o
   5  -7   5        5.31       10.28      4.26 o
   6  -7   5      186.87      198.69     10.72 o
   7  -7   5      312.16      264.37     24.59 o
   8  -7   5       19.38       41.65     14.32 o
   9  -7   5        0.83       -2.18      6.61 o
  -8  -6   5       19.44        5.34      6.72 o
  -7  -6   5       19.90       32.34      7.47 o
  -6  -6   5      139.38      164.27     28.10 o
  -5  -6   5       17.70        8.19      4.84 o
  -4  -6   5      140.25      131.12     10.34 o
  -3  -6   5       55.52       50.70     11.27 o
  -2  -6   5      109.62      132.08      7.70 o
  -1  -6   5        7.36       12.59      2.31 o
   0  -6   5       30.03       37.59      3.08 o
   1  -6   5       12.73       10.44      2.73 o
   2  -6   5       82.58       84.70      4.66 o
   3  -6   5        5.01        1.00      3.20 o
   4  -6   5        1.83       -0.56      3.33 o
   5  -6   5        2.78        5.58      3.51 o
   6  -6   5        1.30        4.68      3.48 o
   7  -6   5        7.96       18.86     12.73 o
   8  -6   5       34.20       37.89     14.78 o
   9  -6   5       26.96       28.28     13.73 o
  -8  -5   5        9.04        3.44      5.66 o
  -7  -5   5        0.31       -1.03      4.43 o
  -6  -5   5        2.28       -2.94      3.80 o
  -5  -5   5       36.57       35.25      9.46 o
  -4  -5   5       45.26       51.55      6.85 o
  -3  -5   5       97.82      100.02      7.67 o
  -2  -5   5       22.39       23.05      5.18 o
  -1  -5   5      490.06      504.92      9.71 o
   0  -5   5      689.83      750.67     10.40 o
   1  -5   5      984.18     1015.44     15.37 o
   2  -5   5      178.31      178.66      5.57 o
   3  -5   5       75.76       88.82      9.97 o
   4  -5   5       55.10       54.75      5.64 o
   5  -5   5       17.30       19.81      4.12 o
   6  -5   5        7.71       15.09      4.38 o
   7  -5   5       39.23       47.78     16.04 o
   8  -5   5       34.03       53.43     15.95 o
   9  -5   5        0.02       -7.97      9.95 o
  -9  -4   5        0.03        8.52      5.05 o
  -8  -4   5        2.51        1.96      5.16 o
  -7  -4   5       16.99       17.67      6.18 o
  -6  -4   5       14.76        8.88      4.73 o
  -5  -4   5        0.16        0.15      7.03 o
  -4  -4   5        4.44        6.23      3.68 o
  -3  -4   5      362.61      394.13     18.77 o
  -2  -4   5       87.32       88.00      6.49 o
  -1  -4   5      137.34      172.08      5.42 o
   0  -4   5      603.31      640.19      9.05 o
   1  -4   5       49.54       51.50      4.82 o
   2  -4   5        3.71        0.21      2.78 o
   3  -4   5      394.97      373.43     10.39 o
   4  -4   5       80.46       98.01      6.53 o
   5  -4   5      394.77      366.65     11.02 o
   6  -4   5       30.46       33.22      6.30 o
   7  -4   5        3.09        2.79      3.60 o
   8  -4   5       37.10       41.94     10.62 o
   9  -4   5       11.10       18.98      8.96 o
  10  -4   5        6.44        2.91     12.26 o
  -9  -3   5       10.86       17.31      5.87 o
  -8  -3   5        3.35        4.18      4.51 o
  -7  -3   5       93.91      103.38     18.88 o
  -6  -3   5       97.36      101.29     10.24 o
  -5  -3   5        0.02       -0.12      3.45 o
  -4  -3   5      162.66      137.86      8.92 o
  -3  -3   5     1574.74     1604.59     26.21 o
  -2  -3   5      311.34      360.03     10.23 o
  -1  -3   5      734.53      800.60     10.59 o
   0  -3   5       59.99       69.89      3.93 o
   1  -3   5      629.30      625.00     10.18 o
   2  -3   5      379.08      381.69     11.67 o
   3  -3   5        0.00       -0.64      2.16 o
   4  -3   5        6.46        8.68      3.06 o
   5  -3   5      141.99      140.21      7.18 o
   6  -3   5       25.36       30.22      7.90 o
   7  -3   5       34.79       48.66     10.52 o
   8  -3   5       31.56       37.51     14.57 o
   9  -3   5       41.43       54.35     12.56 o
  10  -3   5        1.87       25.20     13.75 o
  -9  -2   5        3.22       15.18      5.48 o
  -8  -2   5        6.26        2.48      4.11 o
  -7  -2   5      335.35      308.92     33.07 o
  -6  -2   5       14.00       19.88      5.40 o
  -5  -2   5       44.45       38.67     16.46 o
  -4  -2   5      229.43      208.63     16.90 o
  -3  -2   5      450.94      491.58     40.87 o
  -2  -2   5        2.18       -0.22      2.03 o
  -1  -2   5      379.89      421.16      7.03 o
   0  -2   5      198.07      196.39      4.51 o
   1  -2   5       28.31       30.04      2.47 o
   2  -2   5        3.04        3.77      2.11 o
   3  -2   5       28.98       31.27      2.53 o
   4  -2   5       20.65       17.51      2.57 o
   5  -2   5       54.16       57.03      4.11 o
   6  -2   5        2.36        5.88      5.75 o
   7  -2   5      124.42      140.78     30.96 o
   8  -2   5       11.53        6.00      7.61 o
   9  -2   5        4.88        2.04      7.57 o
  10  -2   5        5.30       21.86      9.90 o
  -9  -1   5        0.07       -2.05      4.44 o
  -8  -1   5        0.03        9.47      4.66 o
  -7  -1   5       32.06       39.08      5.94 o
  -6  -1   5       14.60       11.26      8.87 o
  -5  -1   5       24.50       20.78      4.89 o
  -4  -1   5       75.75       64.47      6.83 o
  -3  -1   5       30.49       19.26      3.90 o
  -2  -1   5      150.03      152.05      5.59 o
  -1  -1   5      937.70      964.84     12.17 o
   0  -1   5        5.67        2.93      1.56 o
   1  -1   5       24.04       32.78      3.04 o
   2  -1   5       88.64       78.74      3.40 o
   3  -1   5      127.57      132.94      4.77 o
   4  -1   5      586.01      581.38      9.96 o
   5  -1   5       41.49       55.57      4.01 o
   6  -1   5      216.22      216.29      9.87 o
   7  -1   5       29.40       21.74      8.24 o
   8  -1   5       33.24       26.40     10.97 o
   9  -1   5       16.85       16.11      9.46 o
  10  -1   5       50.27       51.28     25.61 o
  -9   0   5        5.43       15.34      7.76 o
  -8   0   5       30.41       23.19      5.61 o
  -7   0   5      176.56      156.04     22.48 o
  -6   0   5       13.16        4.76      5.78 o
  -5   0   5       72.57      106.11      7.67 o
  -4   0   5       48.71       53.31      3.83 o
  -3   0   5      259.20      268.73      6.13 o
  -2   0   5      176.27      202.82      4.90 o
  -1   0   5      119.45      113.47      3.87 o
   0   0   5       21.62       25.01      2.79 o
   1   0   5     1815.28     1822.78     19.83 o
   2   0   5     2515.27     2487.80     25.92 o
   3   0   5     1913.42     1947.72     19.00 o
   4   0   5      960.61      918.35     24.27 o
   5   0   5        5.65        5.96      2.02 o
   6   0   5      125.25      142.43      9.93 o
   7   0   5      126.70      140.99     10.51 o
   8   0   5      172.57      177.95     12.45 o
   9   0   5        1.55       10.87      8.19 o
  10   0   5       11.79       21.41     17.79 o
  -9   1   5        3.25        1.61      4.65 o
  -8   1   5        2.04        4.81      4.17 o
  -7   1   5        4.94        5.56      3.95 o
  -6   1   5       35.93       41.90      5.50 o
  -5   1   5       65.71       62.97      4.75 o
  -4   1   5      155.61      161.57      5.81 o
  -3   1   5      678.16      650.84     10.53 o
  -2   1   5     2533.92     2604.77     25.29 o
  -1   1   5      111.97      115.87      3.97 o
   0   1   5      249.40      223.99      5.37 o
   1   1   5      892.45      883.73     13.49 o
   2   1   5     2553.23     2527.85     27.80 o
   3   1   5      200.63      225.85      6.66 o
   4   1   5     1022.76     1042.09     15.00 o
   5   1   5      119.76      127.21      3.85 o
   6   1   5      112.92      123.78      9.80 o
   7   1   5       16.71        9.40      4.87 o
   8   1   5        3.41        0.51      4.33 o
   9   1   5        9.29        7.07      5.36 o
  10   1   5       11.72       10.19     15.43 o
  -9   2   5       52.14       60.89     10.24 o
  -8   2   5       25.53       41.04      6.63 o
  -7   2   5       80.31       82.14      7.62 o
  -6   2   5        0.05        1.59      3.00 o
  -5   2   5       26.38       27.16      3.63 o
  -4   2   5      150.28      136.71      7.57 o
  -3   2   5       40.26       40.62      3.24 o
  -2   2   5      202.77      179.16      4.80 o
  -1   2   5      322.69      328.11      6.69 o
   0   2   5      747.48      741.96     10.20 o
   1   2   5      118.93      116.10      2.94 o
   2   2   5       95.71      111.23      3.68 o
   3   2   5      190.95      220.58      8.01 o
   4   2   5      613.69      659.34     12.68 o
   5   2   5      270.20      240.70      9.93 o
   6   2   5      106.58      118.72      9.33 o
   7   2   5       18.01       17.85      5.15 o
   8   2   5      181.16      203.90     12.82 o
   9   2   5       28.19       21.21      8.21 o
  10   2   5        5.62       22.33     17.82 o
  -9   3   5       23.46       19.02      4.85 o
  -8   3   5      151.77      196.09     11.74 o
  -7   3   5        5.70        9.45      4.83 o
  -6   3   5      327.63      336.54      8.49 o
  -5   3   5      165.04      143.47      5.77 o
  -4   3   5      100.41      109.66      5.41 o
  -3   3   5       22.13       25.42      2.76 o
  -2   3   5       18.46       27.36      2.51 o
  -1   3   5       45.34       51.12      3.31 o
   0   3   5       14.57       19.03      1.98 o
   1   3   5      105.40       99.93      2.50 o
   2   3   5      590.55      567.47      9.65 o
   3   3   5      360.48      330.92      8.58 o
   4   3   5      448.72      444.82      7.16 o
   5   3   5      169.13      170.63      8.87 o
   6   3   5        2.29        6.01      3.86 o
   7   3   5        1.26        1.70      4.16 o
   8   3   5      183.86      195.14     13.69 o
   9   3   5       91.33       88.17     13.28 o
  10   3   5       23.32       22.01      8.74 o
  -9   4   5        3.61        1.60      3.95 o
  -8   4   5        9.45       14.56      4.11 o
  -7   4   5        0.08       -2.39      2.53 o
  -6   4   5        4.49        1.58      2.66 o
  -5   4   5       48.81       46.17      5.91 o
  -4   4   5       12.40       10.89      2.44 o
  -3   4   5      159.61      134.20      5.70 o
  -2   4   5      101.96      129.15      5.79 o
  -1   4   5      211.12      219.41      4.93 o
   0   4   5       24.70       26.07      2.06 o
   1   4   5       12.89       14.00      1.67 o
   2   4   5      178.24      186.45      3.86 o
   3   4   5      349.03      361.05      6.27 o
   4   4   5      351.95      351.52      7.04 o
   5   4   5      219.79      202.71      7.92 o
   6   4   5      173.68      155.87      8.04 o
   7   4   5        2.97        9.57      4.77 o
   8   4   5        2.00       -1.78      5.55 o
   9   4   5       14.27        2.11      6.90 o
  10   4   5       15.89       19.42      9.20 o
  -9   5   5       47.62       38.43      5.74 o
  -8   5   5       23.31       14.41      4.18 o
  -7   5   5       28.64       27.95      3.75 o
  -6   5   5        1.64        1.90      2.51 o
  -5   5   5       30.32       31.11      3.31 o
  -4   5   5        2.95        5.06      1.95 o
  -3   5   5       49.48       49.62      4.29 o
  -2   5   5     3690.24     3902.18     38.32 o
  -1   5   5     2296.57     2403.06     22.72 o
   0   5   5       89.12      110.03      3.09 o
   1   5   5       25.04       18.88      1.80 o
   2   5   5     4254.96     4632.85     38.56 o
   3   5   5     1293.37     1383.68     16.07 o
   4   5   5      109.83      125.18      5.63 o
   5   5   5        0.51        7.57      3.20 o
   6   5   5       14.68       20.75      4.41 o
   7   5   5       10.97       13.93      4.75 o
   8   5   5       66.09       73.96     12.99 o
   9   5   5       39.05       45.70     10.74 o
  10   5   5       11.53       11.40      8.02 o
  -9   6   5        7.86        9.67     14.95 o
  -8   6   5        1.08       -0.61      3.04 o
  -7   6   5        7.79        7.62      3.01 o
  -6   6   5        7.49        3.29      3.12 o
  -5   6   5       94.36       94.80      5.53 o
  -4   6   5       55.30       51.66      3.98 o
  -3   6   5      122.10      134.63      4.74 o
  -2   6   5       11.19        6.55      2.10 o
  -1   6   5      153.94      136.41      4.51 o
   0   6   5      623.56      616.45      8.16 o
   1   6   5       13.40       25.47      2.15 o
   2   6   5       25.86       33.28      3.97 o
   3   6   5        0.03       -0.60      1.57 o
   4   6   5        5.48        2.13      1.94 o
   5   6   5       99.17       96.29      7.51 o
   6   6   5       34.54       36.07      5.76 o
   7   6   5       32.43       39.60      9.44 o
   8   6   5        5.84        5.41      6.98 o
   9   6   5        0.07        0.97      6.33 o
  10   6   5       29.53       35.83     10.50 o
  -9   7   5        5.06       -4.69      4.72 o
  -8   7   5       26.17       31.17      5.25 o
  -7   7   5        0.01        0.19      3.04 o
  -6   7   5       26.48       24.17      3.88 o
  -5   7   5       45.07       45.36      5.89 o
  -4   7   5        0.97        0.99      2.26 o
  -3   7   5      339.15      374.49      8.77 o
  -2   7   5      646.84      722.28     11.71 o
  -1   7   5      500.92      536.05     16.01 o
   0   7   5        3.19        4.39      1.21 o
   1   7   5      294.42      290.53      6.79 o
   2   7   5      210.50      291.77      6.97 o
   3   7   5      437.74      452.39      9.04 o
   4   7   5       64.54       60.53      4.35 o
   5   7   5       22.90       19.12      4.64 o
   6   7   5       34.27       31.71      9.34 o
   7   7   5       65.76       66.77     13.94 o
   8   7   5        2.32        2.24      7.04 o
   9   7   5        1.18        0.69      7.87 o
  -9   8   5       10.74        4.07      5.28 o
  -8   8   5       58.61       55.21      6.55 o
  -7   8   5       20.52       25.71      4.62 o
  -6   8   5       78.20       79.39      5.68 o
  -5   8   5       40.17       42.58      4.25 o
  -4   8   5      201.18      189.73      9.32 o
  -3   8   5      292.05      308.36      8.25 o
  -2   8   5      200.44      195.40      7.32 o
  -1   8   5       16.37       15.06      3.04 o
   0   8   5        1.26        0.05      1.72 o
   1   8   5        0.04       -1.39      1.87 o
   2   8   5       30.26       37.96      3.51 o
   3   8   5       19.29       20.48      3.08 o
   4   8   5       12.69       16.94      3.02 o
   5   8   5       16.21       14.80      4.43 o
   6   8   5        7.96        2.43      6.36 o
   7   8   5      105.12      123.97     18.40 o
   8   8   5        0.05       -5.31      8.76 o
   9   8   5       48.84       62.22     13.58 o
  -9   9   5       17.05       15.26      9.67 o
  -8   9   5        2.63        2.77      4.23 o
  -7   9   5       80.96       82.55      7.34 o
  -6   9   5        2.86       -0.85      3.20 o
  -5   9   5       21.76       33.96      4.03 o
  -4   9   5        2.32        1.03      2.44 o
  -3   9   5       10.60        9.77      3.29 o
  -2   9   5       43.07       46.88      4.69 o
  -1   9   5       15.72       12.00      4.48 o
   0   9   5       51.46       45.57      3.85 o
   1   9   5      341.93      326.11      8.74 o
   2   9   5       10.92       11.27      2.69 o
   3   9   5       94.77      110.73      5.79 o
   4   9   5        5.91        6.11      2.64 o
   5   9   5       54.32       62.04     12.17 o
   6   9   5      220.65      228.42     19.56 o
   7   9   5      292.88      251.27     21.78 o
   8   9   5      126.92      141.66     21.74 o
   9   9   5        7.07        4.81      8.51 o
  -8  10   5        2.18        0.36      5.57 o
  -7  10   5        8.31       22.29      6.67 o
  -6  10   5        7.33        4.63      4.44 o
  -5  10   5       68.17       70.06     15.34 o
  -4  10   5       64.26       57.60      7.64 o
  -3  10   5        8.29        8.56      3.61 o
  -2  10   5       29.49       27.46      3.99 o
  -1  10   5       95.11      108.51      6.75 o
   0  10   5        0.16        0.88      2.41 o
   1  10   5        1.40        0.25      2.44 o
   2  10   5        4.03        5.14      3.71 o
   3  10   5       48.38       55.44      6.11 o
   4  10   5        0.38        0.59      2.95 o
   5  10   5      106.79      120.87     16.48 o
   6  10   5       44.80       57.63     12.88 o
   7  10   5       75.04       79.89     15.66 o
   8  10   5       40.74       43.30     13.49 o
   9  10   5        1.63       17.51     10.89 o
  -8  11   5        1.31       -0.20      5.60 o
  -7  11   5        9.24       -0.66     17.01 o
  -6  11   5        1.61        5.28      7.89 o
  -5  11   5       98.17       88.96     10.03 o
  -4  11   5       79.95       60.91     18.12 o
  -3  11   5       46.73       34.62      6.23 o
  -2  11   5        1.75        2.06      2.88 o
  -1  11   5      134.72      129.31      6.62 o
   0  11   5        9.14        6.65      3.29 o
   1  11   5       27.09       26.23      3.96 o
   2  11   5      138.90      136.62      8.04 o
   3  11   5       43.84       39.03      6.20 o
   4  11   5        4.92       12.27      4.31 o
   5  11   5      149.29      137.84     17.64 o
   6  11   5        7.04        3.01      7.88 o
   7  11   5       39.44       55.52     14.13 o
   8  11   5       33.45       15.41     10.20 o
  -7  12   5      271.31      281.86     36.01 o
  -6  12   5       16.31       10.11      7.64 o
  -5  12   5      249.00      284.50     28.64 o
  -4  12   5      111.42       98.40     10.86 o
  -3  12   5        0.02        1.20      4.27 o
  -2  12   5        1.93        3.89      3.76 o
  -1  12   5        0.32       -2.99      2.99 o
   0  12   5      308.06      295.92     10.11 o
   1  12   5      136.21      134.74      7.88 o
   2  12   5      136.99      131.50      7.94 o
   3  12   5        3.74       -0.29      3.36 o
   4  12   5       39.27       40.78      6.41 o
   5  12   5        1.87       -1.87      7.53 o
   6  12   5       80.60      113.10     18.45 o
   7  12   5       19.34        7.82      9.26 o
   8  12   5        8.15        5.34     10.03 o
  -7  13   5       73.59       66.51     10.41 o
  -6  13   5       23.55       26.72      6.89 o
  -5  13   5      204.46      179.88     19.63 o
  -4  13   5      198.23      212.40     12.75 o
  -3  13   5       51.70       60.02      8.39 o
  -2  13   5        4.39        2.38      7.63 o
  -1  13   5        8.75        2.60      4.26 o
   0  13   5       80.99       74.68      6.73 o
   1  13   5       64.89       70.31      8.36 o
   2  13   5      243.83      242.90     10.10 o
   3  13   5      166.26      170.41     13.51 o
   4  13   5       25.12       25.74      9.14 o
   5  13   5       19.73       43.45     12.57 o
   6  13   5       86.31       93.32     17.71 o
   7  13   5      135.09      102.16     18.39 o
  -6  14   5       10.26        5.32      5.25 o
  -5  14   5      163.48      164.54     17.65 o
  -4  14   5       13.14       12.61      6.00 o
  -3  14   5        0.35       12.30      5.35 o
  -2  14   5       29.71       20.94      7.26 o
  -1  14   5       21.43       26.19      6.13 o
   0  14   5      117.91      139.77     14.01 o
   1  14   5       15.49       22.76      4.73 o
   2  14   5       43.23       49.24      6.26 o
   3  14   5        5.08       12.72      5.34 o
   4  14   5       95.99      111.62     17.67 o
   5  14   5       36.08       41.44     12.45 o
   6  14   5       55.85       84.12     17.78 o
  -6  15   5       16.50       24.00      7.78 o
  -5  15   5        0.68        3.99      5.13 o
  -4  15   5      180.57      190.16     13.59 o
  -3  15   5       30.78       20.58     10.66 o
  -2  15   5       11.96       10.40      5.33 o
  -1  15   5        5.27       17.29      5.83 o
   0  15   5       39.80       38.88      7.32 o
   1  15   5        0.01        3.32      4.54 o
   2  15   5       14.28       13.63      7.55 o
   3  15   5       23.87       25.85      7.37 o
   4  15   5       10.54       13.45     10.23 o
   5  15   5        9.85        4.69     10.09 o
   6  15   5        4.02        6.34     10.95 o
  -5  16   5       23.67       20.86      7.14 o
  -4  16   5       19.43       31.62      7.40 o
  -3  16   5       81.68       92.30     10.99 o
  -2  16   5        2.77        3.59      5.10 o
  -1  16   5        4.27       10.48      5.49 o
   0  16   5       33.80       43.84      7.73 o
   1  16   5      126.24      156.23     12.95 o
   2  16   5       38.48       55.80     11.69 o
   3  16   5        0.00        6.91      6.04 o
   4  16   5        0.89        3.97      9.79 o
   5  16   5        1.06       -0.20      9.77 o
  -3  17   5        0.66        7.64      5.30 o
  -2  17   5        7.41        9.87      5.90 o
  -1  17   5       18.40       22.83      6.83 o
   0  17   5       56.95       69.52      9.68 o
   1  17   5       19.00       23.03      8.95 o
   2  17   5        0.07       -1.78      7.40 o
   3  17   5       14.97       16.01      8.71 o
  -2  18   5       20.71       20.98      8.76 o
  -1  18   5       24.22       23.01      7.20 o
   0  18   5       10.93        9.67      7.33 o
   1  18   5       10.09       14.63      8.23 o
   2  18   5       10.90       18.27      9.76 o
  -2 -14   6       26.32       34.54     11.76 o
  -1 -14   6      280.31      378.26     26.04 o
   0 -14   6      153.44      182.56     20.94 o
   1 -14   6        8.30        4.30      7.20 o
   2 -14   6       21.50       14.57      8.42 o
   3 -14   6       57.96       68.38     13.34 o
  -3 -13   6        8.85       14.26      9.26 o
  -2 -13   6        2.72        4.43      7.03 o
  -1 -13   6        2.92       16.71     18.80 o
   0 -13   6        0.01       -2.60      5.83 o
   1 -13   6       12.36        0.33      6.72 o
   2 -13   6        3.25        5.85      7.32 o
   3 -13   6      109.07      131.05     10.82 o
   4 -13   6       48.30       44.01      7.31 o
   5 -13   6        0.02        4.28      5.16 o
  -4 -12   6        6.45        1.63      8.14 o
  -3 -12   6        3.90        4.69      7.86 o
  -2 -12   6        7.12       16.22      8.30 o
  -1 -12   6        5.08        6.06      7.29 o
   0 -12   6        0.03       -2.32      5.33 o
   1 -12   6       26.96       36.00      9.71 o
   2 -12   6       23.23       18.68      8.45 o
   3 -12   6       52.90       31.37      6.31 o
   4 -12   6       36.32       31.23      6.41 o
   5 -12   6        4.35        8.41      5.19 o
   6 -12   6        0.13        8.87      9.12 o
  -5 -11   6        2.75       -6.47      6.82 o
  -4 -11   6       20.45       18.72      9.55 o
  -3 -11   6        0.08        8.87      7.85 o
  -2 -11   6        4.27        6.29     10.50 o
  -1 -11   6       18.54       14.62      9.93 o
   0 -11   6        0.00        1.23      5.50 o
   1 -11   6        9.40       16.42      8.53 o
   2 -11   6        0.08        0.53      3.98 o
   3 -11   6       28.43       26.63      5.70 o
   4 -11   6        7.56        8.86      5.56 o
   5 -11   6        8.71       12.98      5.28 o
   6 -11   6        6.48        7.43      7.32 o
   7 -11   6        3.30        3.60      7.31 o
  -6 -10   6        1.66       -0.08      5.67 o
  -5 -10   6       20.23       29.24      7.43 o
  -4 -10   6        0.00        2.25      5.15 o
  -3 -10   6        7.96        1.85      6.85 o
  -2 -10   6        3.02        0.13      5.16 o
  -1 -10   6        2.68       -2.38      4.70 o
   0 -10   6      114.37      124.93     12.71 o
   1 -10   6        0.01        2.65      5.20 o
   2 -10   6      102.96       91.72      9.82 o
   3 -10   6       63.20       58.74      6.48 o
   4 -10   6        0.01       -1.72      4.58 o
   5 -10   6       42.19       38.82      6.72 o
   6 -10   6        3.19        5.29      9.52 o
   7 -10   6        0.58       11.15      7.30 o
  -7  -9   6       34.14       42.70      9.09 o
  -6  -9   6       16.52       21.33      7.40 o
  -5  -9   6        0.69       -3.19      6.10 o
  -4  -9   6      154.19      173.90     13.55 o
  -3  -9   6       27.54       22.05      5.84 o
  -2  -9   6       20.74       34.88      9.60 o
  -1  -9   6        4.06        4.42      4.25 o
   0  -9   6       27.40       12.24      8.27 o
   1  -9   6      100.27       87.43     10.55 o
   2  -9   6      144.36      147.33      9.34 o
   3  -9   6      174.88      179.53     10.11 o
   4  -9   6        0.07       -0.44      4.10 o
   5  -9   6        0.01        1.73      4.55 o
   6  -9   6        2.28        1.82      4.28 o
   7  -9   6        2.44       -0.12      6.84 o
   8  -9   6       10.69       12.80      7.21 o
  -7  -8   6        1.48        7.03      6.32 o
  -6  -8   6        8.95        2.62      5.38 o
  -5  -8   6        5.77        9.69      5.70 o
  -4  -8   6        4.99       -1.51      4.79 o
  -3  -8   6       83.79       72.60      7.77 o
  -2  -8   6       34.19       25.27      4.54 o
  -1  -8   6        0.00        5.54      3.98 o
   0  -8   6      206.17      179.74     11.86 o
   1  -8   6       42.25       37.56      4.82 o
   2  -8   6       77.47       83.51      7.57 o
   3  -8   6      880.25      890.29     20.50 o
   4  -8   6        1.89        3.27      5.17 o
   5  -8   6        0.02        3.54      3.86 o
   6  -8   6      210.75      215.53     25.76 o
   7  -8   6        0.22       -5.56      6.61 o
   8  -8   6       57.06       47.38     15.27 o
  -8  -7   6       10.48       12.61     10.16 o
  -7  -7   6       25.33       25.72      7.21 o
  -6  -7   6      323.36      336.67     16.25 o
  -5  -7   6        0.75       -2.41      4.34 o
  -4  -7   6      169.41      185.96     12.29 o
  -3  -7   6        0.31       -1.73      3.66 o
  -2  -7   6        3.03        1.67      5.67 o
  -1  -7   6       87.33       91.05      6.07 o
   0  -7   6       63.43       53.59      4.23 o
   1  -7   6      186.77      181.39      7.03 o
   2  -7   6       17.53       16.09      4.34 o
   3  -7   6      534.81      543.31     15.07 o
   4  -7   6       82.27      105.08      8.31 o
   5  -7   6      160.09      156.21     12.03 o
   6  -7   6        0.23       -1.88      8.84 o
   7  -7   6        4.07       -2.81      8.58 o
   8  -7   6      122.18      109.40     21.10 o
   9  -7   6      365.29      340.95     30.54 o
  -8  -6   6        1.21        6.70      4.88 o
  -7  -6   6        5.27        0.93      8.76 o
  -6  -6   6       17.85       18.91      6.25 o
  -5  -6   6       71.46       80.13     11.65 o
  -4  -6   6       95.13       98.37     21.23 o
  -3  -6   6     1874.29     1801.31     35.71 o
  -2  -6   6      218.14      214.22      9.41 o
  -1  -6   6        1.95        9.00      3.43 o
   0  -6   6       41.80       54.02      3.31 o
   1  -6   6        4.14        5.69      2.90 o
   2  -6   6        5.63        1.65      3.24 o
   3  -6   6       99.67      104.79      7.97 o
   4  -6   6       45.92       56.04      6.66 o
   5  -6   6       79.25       74.06      7.04 o
   6  -6   6      396.99      408.70     21.42 o
   7  -6   6      285.61      300.80     18.76 o
   8  -6   6       71.47       72.07     17.39 o
   9  -6   6      235.32      185.25     26.09 o
  -8  -5   6       21.34       22.35      6.30 o
  -7  -5   6        3.51        6.94     15.72 o
  -6  -5   6       65.99       72.88      9.12 o
  -5  -5   6       14.03       15.80      5.41 o
  -4  -5   6      112.91      113.95      9.80 o
  -3  -5   6     2590.48     2506.68     40.94 o
  -2  -5   6      211.97      200.18      8.87 o
  -1  -5   6      477.34      512.35      9.00 o
   0  -5   6      103.41      120.64      9.41 o
   1  -5   6        2.86        6.36      2.36 o
   2  -5   6       72.38       77.22      4.06 o
   3  -5   6        4.58        4.28      3.50 o
   4  -5   6       58.87       56.22      5.82 o
   5  -5   6      270.66      278.55     10.35 o
   6  -5   6        0.11        1.43      6.12 o
   7  -5   6        2.57        8.00      7.26 o
   8  -5   6       28.40       36.13      9.75 o
   9  -5   6      235.94      221.18     28.90 o
  -8  -4   6        9.49        5.15      4.84 o
  -7  -4   6       39.54       34.45      7.70 o
  -6  -4   6       10.82       17.38      5.60 o
  -5  -4   6        2.89        0.16      3.92 o
  -4  -4   6       14.62       12.59      4.54 o
  -3  -4   6      436.18      406.58     12.66 o
  -2  -4   6      330.27      302.54     10.55 o
  -1  -4   6       62.71       61.27      3.68 o
   0  -4   6      233.46      217.61      5.44 o
   1  -4   6       13.37       16.42      2.66 o
   2  -4   6        3.28        4.74      1.81 o
   3  -4   6      191.98      172.07      7.64 o
   4  -4   6        0.21       -2.26      2.74 o
   5  -4   6        1.18        0.18      2.90 o
   6  -4   6       40.36       54.13     10.01 o
   7  -4   6        0.55        2.36      6.67 o
   8  -4   6       84.57       98.25     13.84 o
   9  -4   6       45.86       74.26     13.60 o
  10  -4   6       41.98       62.88     18.41 o
  -9  -3   6      181.77      238.40     25.85 o
  -8  -3   6       34.58       51.48      9.14 o
  -7  -3   6       38.09       26.49      5.90 o
  -6  -3   6       12.76        2.43      4.44 o
  -5  -3   6      299.99      282.22     12.97 o
  -4  -3   6        2.07        1.11      3.04 o
  -3  -3   6      692.25      670.35     15.84 o
  -2  -3   6       25.69       19.48      3.18 o
  -1  -3   6      407.04      378.16      7.17 o
   0  -3   6      494.59      570.50      8.55 o
   1  -3   6     1477.60     1430.77     19.91 o
   2  -3   6      132.36      117.76      7.90 o
   3  -3   6        8.92       12.24      3.08 o
   4  -3   6       29.09       30.39      4.70 o
   5  -3   6       15.24        7.99      3.25 o
   6  -3   6       48.12       40.32      9.19 o
   7  -3   6      110.44      124.95     22.81 o
   8  -3   6      355.12      373.08     21.56 o
   9  -3   6        0.76        5.01      8.18 o
  10  -3   6        1.20       23.04      9.74 o
  -9  -2   6      632.22      705.43     25.14 o
  -8  -2   6      123.11      143.11     10.90 o
  -7  -2   6       38.47       30.72      6.30 o
  -6  -2   6       14.49        5.59      4.01 o
  -5  -2   6      377.20      423.32     12.91 o
  -4  -2   6      172.38      185.05     10.56 o
  -3  -2   6      300.34      322.20     20.73 o
  -2  -2   6        2.72       -0.15      2.01 o
  -1  -2   6        8.69        6.88      2.40 o
   0  -2   6       42.80       46.86      3.90 o
   1  -2   6       13.95       13.57      2.28 o
   2  -2   6       57.59       56.55      3.86 o
   3  -2   6       83.22       81.39      3.89 o
   4  -2   6       21.42       29.52      2.86 o
   5  -2   6       30.65       31.32      4.06 o
   6  -2   6        4.58        0.31      4.47 o
   7  -2   6      210.98      225.81     16.04 o
   8  -2   6      204.82      214.91     17.85 o
   9  -2   6        0.01        7.76      8.64 o
  10  -2   6        0.05       10.12      9.41 o
  -9  -1   6        1.87        0.89      4.95 o
  -8  -1   6        7.30       20.98      6.00 o
  -7  -1   6        9.50       16.66      5.02 o
  -6  -1   6       26.24       19.00      4.65 o
  -5  -1   6      291.85      287.87     10.55 o
  -4  -1   6       13.32       11.23      3.67 o
  -3  -1   6        1.57        0.83      2.18 o
  -2  -1   6       39.36       42.91      3.39 o
  -1  -1   6      264.21      235.60      5.69 o
   0  -1   6        5.06        4.51      1.88 o
   1  -1   6      231.89      250.88      5.90 o
   2  -1   6      393.55      399.82      7.23 o
   3  -1   6       19.16       17.85      2.17 o
   4  -1   6        5.37        7.19      1.97 o
   5  -1   6      373.72      373.19     11.75 o
   6  -1   6       44.67       56.58      6.42 o
   7  -1   6       25.15       19.46      7.86 o
   8  -1   6      217.92      211.66     17.99 o
   9  -1   6        3.84        8.31      8.54 o
  10  -1   6        6.13       20.15     10.07 o
  -9   0   6       87.53       90.34     18.08 o
  -8   0   6        0.95        4.56      4.71 o
  -7   0   6       11.15        4.88      4.32 o
  -6   0   6       20.92       24.97      4.82 o
  -5   0   6        2.01        3.71      3.20 o
  -4   0   6       66.41       71.78      6.18 o
  -3   0   6        3.99        1.87      2.80 o
  -2   0   6      168.85      175.95      4.91 o
  -1   0   6      473.15      491.05      8.26 o
   0   0   6      521.79      508.22     17.82 o
   1   0   6      362.07      414.23      7.61 o
   2   0   6       13.71       10.64      1.32 o
   3   0   6      117.86      106.54      3.85 o
   4   0   6      521.10      530.87      7.67 o
   5   0   6      242.07      229.18      7.16 o
   6   0   6       70.10       79.20     10.38 o
   7   0   6        0.03        7.80      4.57 o
   8   0   6        5.27       -1.33     11.11 o
   9   0   6        2.56       11.31     10.50 o
  10   0   6       29.64       57.61     13.11 o
  -9   1   6       40.80       39.42      8.51 o
  -8   1   6        2.81        0.76      3.99 o
  -7   1   6        1.49        1.71      3.81 o
  -6   1   6        1.81        1.39      3.54 o
  -5   1   6       40.69       35.85      5.04 o
  -4   1   6        9.78       17.91      3.53 o
  -3   1   6       85.75       84.68      4.18 o
  -2   1   6        7.08        7.03      1.86 o
  -1   1   6      187.98      196.70      4.87 o
   0   1   6     2978.59     2990.39     31.22 o
   1   1   6       64.23      108.58      3.38 o
   2   1   6     3529.83     3550.02     31.85 o
   3   1   6      171.13      170.38      5.07 o
   4   1   6      236.41      239.39      8.56 o
   5   1   6       10.49        9.62      3.04 o
   6   1   6      143.50      155.28      9.87 o
   7   1   6        0.03        1.97      4.57 o
   8   1   6        2.87        1.51      4.80 o
   9   1   6        0.88       11.46      8.35 o
  10   1   6        4.71        5.47     14.82 o
  -9   2   6        4.37        6.17      5.04 o
  -8   2   6       15.37       20.04      8.80 o
  -7   2   6       47.65       43.15      6.11 o
  -6   2   6      128.46      126.14      9.39 o
  -5   2   6        0.06        3.45      2.58 o
  -4   2   6      159.54      169.70      6.21 o
  -3   2   6       11.88        9.50      2.19 o
  -2   2   6      176.56      169.46      5.48 o
  -1   2   6     2337.00     2315.18     25.52 o
   0   2   6     2178.37     2145.65     23.61 o
   1   2   6     7622.38     7801.27     66.16 o
   2   2   6      764.48      743.43      9.85 o
   3   2   6        6.99        5.26      1.97 o
   4   2   6      573.69      575.29     11.34 o
   5   2   6       86.76       93.08      5.74 o
   6   2   6       57.73       58.85      5.59 o
   7   2   6       28.23       37.57      6.58 o
   8   2   6        1.65        6.87      5.16 o
   9   2   6       21.89       17.63      6.49 o
  10   2   6      119.82      183.85     33.98 o
  -9   3   6       19.38       19.58      5.03 o
  -8   3   6       28.11       28.23      5.93 o
  -7   3   6       12.05       13.84      4.62 o
  -6   3   6        8.51       12.24      3.98 o
  -5   3   6       31.19       29.53      3.89 o
  -4   3   6       61.03       64.80      5.48 o
  -3   3   6      110.81      110.65      4.89 o
  -2   3   6      258.61      276.93      6.96 o
  -1   3   6       15.42       17.60      2.41 o
   0   3   6      660.46      707.27      9.38 o
   1   3   6     1436.96     1352.63     14.41 o
   2   3   6      169.54      162.54      4.48 o
   3   3   6        6.83        6.37      2.09 o
   4   3   6       26.80       41.93      4.17 o
   5   3   6       19.41       14.85      3.44 o
   6   3   6        0.40        3.49      3.35 o
   7   3   6        1.43        1.79      4.26 o
   8   3   6       15.32       17.05      6.01 o
   9   3   6        8.69       10.97      7.31 o
  10   3   6       43.23       33.27      9.96 o
  -9   4   6        0.36        4.51      4.14 o
  -8   4   6      208.90      191.97      9.61 o
  -7   4   6        7.08        2.77      3.81 o
  -6   4   6       21.84       15.61      3.63 o
  -5   4   6     1390.32     1292.31     19.37 o
  -4   4   6      239.77      264.03      7.80 o
  -3   4   6       55.64       60.59      4.70 o
  -2   4   6       77.05       84.64      4.41 o
  -1   4   6      102.79       95.45      4.32 o
   0   4   6      211.44      197.36      4.30 o
   1   4   6        0.00        0.99      1.10 o
   2   4   6      190.37      181.63      3.98 o
   3   4   6      168.60      155.08      6.43 o
   4   4   6      424.78      388.13     12.55 o
   5   4   6      274.67      270.57      9.02 o
   6   4   6       22.42       25.17      4.60 o
   7   4   6        9.19        6.08      4.51 o
   8   4   6       60.68       65.63     14.23 o
   9   4   6        5.47       10.62      7.14 o
  10   4   6       78.46       77.20     13.38 o
  -9   5   6        0.83       -0.63      3.77 o
  -8   5   6        2.81        7.81      3.99 o
  -7   5   6       43.19       50.55      5.11 o
  -6   5   6        0.13        0.08      2.50 o
  -5   5   6     1070.85     1027.88     15.13 o
  -4   5   6      137.16      134.23      7.24 o
  -3   5   6       23.22       32.98      3.88 o
  -2   5   6        5.06        4.49      2.70 o
  -1   5   6       86.64       76.91      3.31 o
   0   5   6     1035.97     1099.17     12.75 o
   1   5   6      877.58      888.81     10.24 o
   2   5   6        2.37        0.56      1.25 o
   3   5   6       29.92       31.51      2.36 o
   4   5   6       61.21       56.04      3.92 o
   5   5   6        7.78        8.08      3.41 o
   6   5   6       59.04       74.87      7.33 o
   7   5   6       16.67        9.49      4.59 o
   8   5   6       15.19       12.66      6.60 o
   9   5   6        3.24        8.88      6.74 o
  10   5   6        0.80       10.03      7.32 o
  -9   6   6        9.34        2.93      5.10 o
  -8   6   6       13.29       10.34      4.13 o
  -7   6   6       12.82       10.34      3.44 o
  -6   6   6        0.08        6.02      3.18 o
  -5   6   6      602.34      562.76     12.28 o
  -4   6   6      807.97      795.73     15.44 o
  -3   6   6       84.91       98.52      5.36 o
  -2   6   6      621.33      597.91     10.42 o
  -1   6   6      353.44      378.61      7.03 o
   0   6   6      411.10      440.58      6.38 o
   1   6   6      526.94      585.67     10.59 o
   2   6   6      467.28      474.43      7.34 o
   3   6   6      271.29      290.26      7.87 o
   4   6   6      199.43      199.80      6.83 o
   5   6   6       79.14       84.26      6.58 o
   6   6   6      679.17      695.29     16.26 o
   7   6   6       75.38       97.99     14.07 o
   8   6   6       52.84       51.08     10.51 o
   9   6   6        0.14       -0.77      8.40 o
  10   6   6       36.13       47.58     11.44 o
  -9   7   6        0.57        4.23      6.54 o
  -8   7   6       18.06       15.29      4.53 o
  -7   7   6        0.03       -3.08      3.08 o
  -6   7   6       16.46       19.58      4.76 o
  -5   7   6       52.59       55.23      5.00 o
  -4   7   6      305.16      332.05      9.02 o
  -3   7   6      190.93      217.03      6.98 o
  -2   7   6       23.78       16.35      2.93 o
  -1   7   6       15.59       20.76      2.59 o
   0   7   6     1188.74     1307.03     15.67 o
   1   7   6      472.18      509.92      8.49 o
   2   7   6        9.82        6.76      2.03 o
   3   7   6       12.31       14.11      2.45 o
   4   7   6        9.07       10.27      2.37 o
   5   7   6      359.73      366.09     11.15 o
   6   7   6      760.77      732.71     28.35 o
   7   7   6        8.96       -0.65      5.94 o
   8   7   6        7.90        6.09      6.82 o
   9   7   6       47.21       75.10     21.07 o
  -9   8   6        2.04        2.66      6.34 o
  -8   8   6       23.10       19.94      6.29 o
  -7   8   6        0.37        2.98      3.57 o
  -6   8   6       75.66       88.04      6.49 o
  -5   8   6       49.50       46.70      4.80 o
  -4   8   6       39.29       49.76      4.70 o
  -3   8   6       17.91       12.43      2.91 o
  -2   8   6       38.03       30.37      3.35 o
  -1   8   6       23.47       28.10      4.14 o
   0   8   6       46.30       51.35      3.70 o
   1   8   6       45.87       58.23      3.81 o
   2   8   6      133.66      134.12      5.03 o
   3   8   6       93.72      100.19      5.20 o
   4   8   6      108.77      125.13      5.86 o
   5   8   6      310.15      289.00     11.29 o
   6   8   6      647.14      656.45     25.05 o
   7   8   6        0.00       11.56     13.98 o
   8   8   6       19.25       14.79     16.27 o
   9   8   6        0.00       12.55      8.08 o
  -8   9   6        6.89        0.06      4.25 o
  -7   9   6       47.81       57.67      7.11 o
  -6   9   6        0.11       -0.12      3.08 o
  -5   9   6       28.51       26.61      4.13 o
  -4   9   6      163.88      169.31     12.22 o
  -3   9   6      124.76      125.76      6.44 o
  -2   9   6        4.81        4.53      2.77 o
  -1   9   6       81.24       87.80      5.87 o
   0   9   6      185.65      167.75      6.16 o
   1   9   6       19.34       25.88      3.03 o
   2   9   6        1.98        1.09      2.17 o
   3   9   6      107.64      110.65      6.05 o
   4   9   6      135.24      135.66      6.56 o
   5   9   6      182.61      144.19     11.19 o
   6   9   6      451.71      403.63     25.02 o
   7   9   6       43.18       55.31     10.77 o
   8   9   6       20.12       23.39      9.56 o
   9   9   6      273.73      305.98     33.03 o
  -8  10   6       15.42       15.97     11.17 o
  -7  10   6       11.93       13.46      4.84 o
  -6  10   6       27.40       16.78      4.54 o
  -5  10   6        2.94        6.49      3.84 o
  -4  10   6        4.15        3.66      3.27 o
  -3  10   6      119.33      111.72      7.14 o
  -2  10   6        2.45        0.03      2.96 o
  -1  10   6      281.71      295.00      9.31 o
   0  10   6      876.01      892.00     14.86 o
   1  10   6       12.39       18.46      3.50 o
   2  10   6       18.20       22.87      4.71 o
   3  10   6      106.60      107.02     17.06 o
   4  10   6       64.93       58.37      8.24 o
   5  10   6      424.67      344.05     22.70 o
   6  10   6        5.20       10.59      8.43 o
   7  10   6       19.96       16.29     10.16 o
   8  10   6       31.96       30.76     10.03 o
   9  10   6        8.82       13.72     10.86 o
  -8  11   6        2.32       -4.37      9.63 o
  -7  11   6        4.91        6.55      5.94 o
  -6  11   6        7.75        9.37      9.68 o
  -5  11   6        0.23        3.39      4.46 o
  -4  11   6        1.71        4.65      4.67 o
  -3  11   6      102.68       89.48      9.77 o
  -2  11   6       37.66       31.79      4.42 o
  -1  11   6      109.05      119.87      8.70 o
   0  11   6      396.45      396.85      9.98 o
   1  11   6      113.60      108.62      6.39 o
   2  11   6        0.02        0.27      2.82 o
   3  11   6       31.21       26.12      4.39 o
   4  11   6        1.53       -1.61      4.51 o
   5  11   6      130.07      114.70     16.11 o
   6  11   6        3.21       -6.31      6.31 o
   7  11   6        0.09       12.27      9.53 o
   8  11   6        0.13       -1.48      6.94 o
  -7  12   6       10.57        4.53      5.89 o
  -6  12   6        1.09        6.22      5.48 o
  -5  12   6       19.63       16.72      6.78 o
  -4  12   6       18.10        9.63      4.80 o
  -3  12   6       19.72       27.11      6.11 o
  -2  12   6       47.99       43.59      5.23 o
  -1  12   6      129.13      123.97      7.92 o
   0  12   6        7.40        4.70      3.46 o
   1  12   6       26.09       19.86      4.35 o
   2  12   6        1.58        2.97      3.01 o
   3  12   6      337.89      317.54     13.84 o
   4  12   6        0.10        0.05      6.71 o
   5  12   6       83.98      106.46     16.32 o
   6  12   6        1.27        4.15      8.49 o
   7  12   6        0.60       -6.91      6.91 o
   8  12   6        2.72        7.84      8.24 o
  -7  13   6       44.94       47.74      8.73 o
  -6  13   6      102.03      107.25     11.36 o
  -5  13   6       14.70       20.46      6.41 o
  -4  13   6        1.55        3.26      4.68 o
  -3  13   6       10.52        6.60      4.99 o
  -2  13   6       17.12       21.69      5.78 o
  -1  13   6        1.01        1.61      3.42 o
   0  13   6       13.39       13.18      4.11 o
   1  13   6       38.36       32.41      4.96 o
   2  13   6        7.98       11.37      4.01 o
   3  13   6       17.36        9.07      4.12 o
   4  13   6       28.01       23.01      9.96 o
   5  13   6        5.92        9.32      8.24 o
   6  13   6       18.38        8.05      9.11 o
   7  13   6        0.08       13.28      9.78 o
  -6  14   6      103.29      114.70     12.40 o
  -5  14   6       19.50       11.98     10.72 o
  -4  14   6        0.37        1.00      4.98 o
  -3  14   6        2.83       -1.82      4.56 o
  -2  14   6       24.27       21.96      5.73 o
  -1  14   6       29.16       37.13      7.52 o
   0  14   6        0.61        5.75      3.79 o
   1  14   6       40.86       51.06      6.13 o
   2  14   6       75.34       87.50      8.11 o
   3  14   6      123.67      124.58     11.23 o
   4  14   6       76.52      117.73     17.55 o
   5  14   6       39.40       49.17     13.57 o
   6  14   6       34.56       30.50     12.68 o
   7  14   6        1.19       -1.40      9.22 o
  -6  15   6        5.98        9.65      5.96 o
  -5  15   6        0.57        0.94      5.07 o
  -4  15   6        5.46        9.89      7.86 o
  -3  15   6        4.92        2.84      5.13 o
  -2  15   6        2.09       -3.94      3.94 o
  -1  15   6        0.49       -3.45      4.12 o
   0  15   6       14.81       18.74      5.82 o
   1  15   6       51.49       70.04      7.27 o
   2  15   6       44.86       45.76      7.58 o
   3  15   6       47.78       60.26      8.31 o
   4  15   6        7.26        9.53      9.48 o
   5  15   6        0.03       -2.46      8.34 o
   6  15   6       32.67       43.94     14.61 o
  -5  16   6        1.12        1.24      5.55 o
  -4  16   6        8.24       20.77      6.95 o
  -3  16   6       20.54       21.01     12.64 o
  -2  16   6       72.88       69.64      9.66 o
  -1  16   6       64.68       50.60      8.41 o
   0  16   6       88.79       93.80     10.50 o
   1  16   6        0.19        7.59      9.71 o
   2  16   6       32.86       46.92     12.05 o
   3  16   6        5.73        7.81      8.63 o
   4  16   6       24.39       30.68     12.36 o
   5  16   6       19.68       39.47     13.63 o
  -4  17   6        0.00        7.53      7.21 o
  -3  17   6        0.17        8.00      9.41 o
  -2  17   6       49.70       52.36      8.97 o
  -1  17   6       18.91       12.09      6.14 o
   0  17   6        4.42       13.38      6.42 o
   1  17   6       28.93       32.74      9.68 o
   2  17   6        7.45        4.93      7.20 o
   4  17   6      228.50      320.78     26.28 o
  -2  18   6        9.33       16.83      6.89 o
  -1  18   6        8.32       18.90     12.46 o
   0  18   6        7.43       12.61      6.31 o
   1  18   6       10.49        8.25      7.85 o
   2  18   6       29.50       40.07     11.76 o
   0 -14   7        3.19        5.93      7.57 o
   1 -14   7      133.69      188.25     22.60 o
   2 -14   7       37.62       30.20     10.52 o
  -2 -13   7       22.02       52.54     13.09 o
  -1 -13   7       43.28       64.05     14.16 o
   0 -13   7       20.52        6.90      8.38 o
   1 -13   7      141.22      166.24     19.97 o
   2 -13   7      321.44      388.95     24.67 o
   3 -13   7        6.16       10.83      8.15 o
   4 -13   7        0.28        9.45      5.43 o
  -4 -12   7        3.47       14.38      9.98 o
  -3 -12   7        3.42        3.36      7.72 o
  -2 -12   7       28.85       36.36     11.26 o
  -1 -12   7        2.31        7.38     10.06 o
   0 -12   7        2.93        9.28      6.98 o
   1 -12   7        2.72        8.06      6.34 o
   2 -12   7        0.15       -1.44      5.81 o
   3 -12   7       74.90       75.89      8.63 o
   4 -12   7        0.35       -2.44      4.68 o
   5 -12   7        7.79       10.63      5.93 o
  -5 -11   7        4.01        0.13      8.77 o
  -4 -11   7       65.91       71.83     14.77 o
  -3 -11   7       75.21       76.32     14.98 o
  -2 -11   7        0.17        3.57      6.41 o
  -1 -11   7       10.71       14.79      8.68 o
   0 -11   7       97.95       93.38     12.73 o
   1 -11   7       26.59       31.67     18.29 o
   2 -11   7       30.42       19.89      7.14 o
   3 -11   7        0.63        1.35      4.53 o
   4 -11   7        9.70        9.94      7.13 o
   5 -11   7        3.29       11.04      5.87 o
   6 -11   7        0.91       -3.00      7.06 o
  -5 -10   7        0.04        4.99      6.05 o
  -4 -10   7       71.16       64.02     13.53 o
  -3 -10   7       96.20      100.98     16.36 o
  -2 -10   7        1.99        0.48      9.17 o
  -1 -10   7       46.95       51.18     10.77 o
   0 -10   7        0.03       -1.24      5.18 o
   1 -10   7      405.54      373.02     17.82 o
   2 -10   7        0.38        1.22      3.72 o
   3 -10   7       22.04       14.20      4.65 o
   4 -10   7        5.56       11.24      5.02 o
   5 -10   7       24.98       38.19      6.72 o
   6 -10   7        2.81        4.07      6.83 o
   7 -10   7        2.35        3.66      7.68 o
  -6  -9   7        1.16        3.78      7.22 o
  -5  -9   7        2.59        2.12      5.14 o
  -4  -9   7        3.45        3.90      5.01 o
  -3  -9   7       13.24       28.24      8.15 o
  -2  -9   7       76.96       80.33     11.17 o
  -1  -9   7       21.67       15.71      6.71 o
   0  -9   7      100.70       73.89     10.61 o
   1  -9   7       15.65       18.15      9.48 o
   2  -9   7       49.72       57.20      6.33 o
   3  -9   7        9.18       13.73      4.99 o
   4  -9   7       88.04       96.26      9.10 o
   5  -9   7        0.26        8.43      4.89 o
   6  -9   7        5.19       11.88     10.30 o
   7  -9   7        0.30        1.41      8.95 o
  -7  -8   7        3.60        7.00      5.30 o
  -6  -8   7       71.42       68.95      8.46 o
  -5  -8   7      122.99      116.07     11.69 o
  -4  -8   7        7.13       -0.99      4.34 o
  -3  -8   7        3.73        1.75      7.77 o
  -2  -8   7       43.90       31.07      8.80 o
  -1  -8   7       27.45       13.40      4.97 o
   0  -8   7       62.81       62.61      9.27 o
   1  -8   7       19.39       11.21      4.43 o
   2  -8   7       55.87       59.00     10.11 o
   3  -8   7       32.95       28.75      5.67 o
   4  -8   7       77.22      107.61     13.79 o
   5  -8   7        0.17        8.99      7.03 o
   6  -8   7       18.06        8.60      9.20 o
   7  -8   7       32.79       34.29     13.31 o
   8  -8   7        1.42        6.30      9.97 o
  -7  -7   7        1.85        7.35      6.47 o
  -6  -7   7       55.17       57.33     10.46 o
  -5  -7   7        6.78        5.43      5.23 o
  -4  -7   7       37.52       30.41      6.60 o
  -3  -7   7       23.28       24.19      7.85 o
  -2  -7   7      362.54      337.39     11.40 o
  -1  -7   7       57.15       52.96      6.58 o
   0  -7   7        0.08        2.40      3.43 o
   1  -7   7       54.68       49.23     11.15 o
   2  -7   7        0.00        0.65      3.51 o
   3  -7   7      112.06      116.96      8.91 o
   4  -7   7      115.96      125.85      9.29 o
   5  -7   7        0.41       10.31      4.19 o
   6  -7   7      211.36      215.57     17.48 o
   7  -7   7      253.98      208.82     25.77 o
   8  -7   7        2.55       -0.54      9.82 o
  -8  -6   7       35.30       37.42      7.31 o
  -7  -6   7       63.55       58.45      7.90 o
  -6  -6   7        3.52        5.73      9.11 o
  -5  -6   7      213.90      225.38     12.88 o
  -4  -6   7       27.91       28.32      6.26 o
  -3  -6   7       52.96       44.25      6.31 o
  -2  -6   7       21.08       25.83      4.80 o
  -1  -6   7       83.79       90.33      5.85 o
   0  -6   7       11.39       17.39      3.54 o
   1  -6   7        3.11        8.95      3.77 o
   2  -6   7       19.47       15.85      4.62 o
   3  -6   7       42.00       41.34      5.83 o
   4  -6   7       86.72       86.42      7.76 o
   5  -6   7       53.66       47.78      6.14 o
   6  -6   7       89.89       96.69     12.73 o
   7  -6   7      402.67      398.11     21.53 o
   8  -6   7        5.39       10.28     11.63 o
   9  -6   7        0.33        3.00     11.08 o
  -8  -5   7        2.55        5.09      5.08 o
  -7  -5   7        0.25       -0.21      4.23 o
  -6  -5   7       65.22       82.75      8.49 o
  -5  -5   7       29.93       19.36      5.97 o
  -4  -5   7       18.47       20.99      5.32 o
  -3  -5   7       13.88       14.39      3.99 o
  -2  -5   7       46.81       41.72      4.65 o
  -1  -5   7        0.64        1.95      2.47 o
   0  -5   7       39.11       51.92      3.65 o
   1  -5   7       21.86       23.03      3.26 o
   2  -5   7        1.85        7.95      3.70 o
   3  -5   7      450.69      429.68     12.70 o
   4  -5   7      163.46      145.66      8.40 o
   5  -5   7      206.33      204.80      9.75 o
   6  -5   7      184.54      183.90     15.88 o
   7  -5   7      821.84      816.00     61.66 o
   8  -5   7       32.01       44.28     10.65 o
   9  -5   7        3.51        5.24      8.29 o
  -8  -4   7       34.39       24.87      7.28 o
  -7  -4   7        3.57        6.95      4.85 o
  -6  -4   7        5.04       13.18      4.85 o
  -5  -4   7       40.79       39.04      6.75 o
  -4  -4   7        0.23       -3.09      3.09 o
  -3  -4   7       89.03       92.52      6.61 o
  -2  -4   7        9.94        7.81      4.14 o
  -1  -4   7       10.91        9.99      2.32 o
   0  -4   7      712.38      744.03     10.81 o
   1  -4   7      375.78      391.52      7.33 o
   2  -4   7       29.29       23.89      2.41 o
   3  -4   7       84.03       85.38      6.66 o
   4  -4   7      456.13      435.06     12.33 o
   5  -4   7      502.67      488.60     13.37 o
   6  -4   7      177.89      194.46     16.17 o
   7  -4   7      186.95      191.44     16.52 o
   8  -4   7       56.20       78.74     13.03 o
   9  -4   7       12.53       32.79     17.67 o
  -8  -3   7       33.36       35.00      6.64 o
  -7  -3   7       22.65       26.93      5.93 o
  -6  -3   7        1.28        0.36      3.66 o
  -5  -3   7       44.46       42.92      6.09 o
  -4  -3   7       10.36        8.35      3.67 o
  -3  -3   7      214.97      211.12      8.20 o
  -2  -3   7       13.48        9.93      3.70 o
  -1  -3   7        0.03        0.76      1.87 o
   0  -3   7      318.07      356.16      7.11 o
   1  -3   7      193.36      217.46     10.24 o
   2  -3   7       42.22       42.95      3.02 o
   3  -3   7      105.70       95.70      6.38 o
   4  -3   7      950.87      943.51     18.32 o
   5  -3   7      142.51      150.65     13.97 o
   6  -3   7       22.81       25.57      8.27 o
   7  -3   7       99.90      122.21     14.93 o
   8  -3   7        8.74        6.96     10.60 o
   9  -3   7        5.98        8.45      8.17 o
  10  -3   7        3.06       38.15     24.86 o
  -9  -2   7       37.44       44.78      7.75 o
  -8  -2   7        8.68       10.37      5.37 o
  -7  -2   7      123.49      117.20     14.01 o
  -6  -2   7       27.45       17.69      4.77 o
  -5  -2   7      228.85      191.15      9.68 o
  -4  -2   7        1.23        1.34      3.00 o
  -3  -2   7       30.26       33.60      4.44 o
  -2  -2   7        3.70        3.62      1.92 o
  -1  -2   7      162.30      162.00      5.08 o
   0  -2   7        4.20        1.02      1.96 o
   1  -2   7      332.49      354.76      7.74 o
   2  -2   7        0.67        0.64      1.50 o
   3  -2   7       10.75       10.37      2.02 o
   4  -2   7       28.05       38.70      4.29 o
   5  -2   7      112.63      108.64     12.12 o
   6  -2   7        8.27        9.74      6.63 o
   7  -2   7       53.08       45.60     15.63 o
   8  -2   7      149.02      137.70     37.09 o
   9  -2   7        3.24       13.10      8.48 o
  10  -2   7        0.01       28.95     12.78 o
  -9  -1   7       11.67       17.17      6.38 o
  -8  -1   7        0.50        2.57      4.42 o
  -7  -1   7      101.41      113.73      9.41 o
  -6  -1   7      386.44      338.01     12.52 o
  -5  -1   7       39.63       17.16      4.34 o
  -4  -1   7       10.06        8.12      3.75 o
  -3  -1   7      190.42      191.72      7.57 o
  -2  -1   7      907.48      922.79     14.47 o
  -1  -1   7     1133.51     1123.87     14.58 o
   0  -1   7       92.72       82.59      4.36 o
   1  -1   7        6.11        4.08      1.99 o
   2  -1   7        0.50        0.44      1.44 o
   3  -1   7        5.52        6.44      2.33 o
   4  -1   7       47.60       59.35      7.08 o
   5  -1   7      143.49      147.96      9.71 o
   6  -1   7       38.96       34.81      8.16 o
   7  -1   7        0.16        1.31      6.06 o
   8  -1   7       91.75      116.96     15.57 o
   9  -1   7       63.57       63.82     12.60 o
  10  -1   7        6.45       15.80      9.41 o
  -9   0   7        1.69        2.51      5.48 o
  -8   0   7        6.67       15.48      5.28 o
  -7   0   7      106.89      120.49      9.73 o
  -6   0   7       56.66       52.87      6.63 o
  -5   0   7      281.83      208.92      9.45 o
  -4   0   7        0.05       -1.49      3.61 o
  -3   0   7       32.83       37.83      3.27 o
  -2   0   7      349.60      366.80      7.34 o
  -1   0   7     1806.77     1806.36     20.43 o
   0   0   7       66.98       70.63      4.06 o
   1   0   7       20.70       25.97      2.72 o
   2   0   7      632.48      624.48      9.47 o
   3   0   7     1434.59     1350.70     16.86 o
   4   0   7      143.01      146.22      4.30 o
   5   0   7       91.63       92.80      7.85 o
   6   0   7       61.23       72.24      7.41 o
   7   0   7       10.85       19.93      7.94 o
   8   0   7        1.57       11.02      7.55 o
   9   0   7       20.13       22.56      9.86 o
  10   0   7       14.38       22.66     10.25 o
  -9   1   7        1.26       -3.54      4.56 o
  -8   1   7       44.03       46.07      7.11 o
  -7   1   7       23.79       25.93      5.64 o
  -6   1   7        4.49       12.76      4.44 o
  -5   1   7       82.39       70.25      6.51 o
  -4   1   7       60.09       62.26      4.60 o
  -3   1   7       37.28       42.60      5.52 o
  -2   1   7      916.03      892.86     12.16 o
  -1   1   7       39.19       46.20      3.51 o
   0   1   7     1239.33     1241.37     16.12 o
   1   1   7       39.52       46.55      2.71 o
   2   1   7       64.99       72.03      2.82 o
   3   1   7      251.70      270.20      6.37 o
   4   1   7      120.15      128.80      5.06 o
   5   1   7       36.32       36.67      3.75 o
   6   1   7        0.48       -2.43      3.31 o
   7   1   7        0.03       -0.67      4.61 o
   8   1   7       58.04       68.81     12.49 o
   9   1   7       25.03       52.60     11.47 o
  10   1   7        1.13        0.17      8.35 o
  -9   2   7        7.93        6.34      4.91 o
  -8   2   7       16.61       16.78      5.41 o
  -7   2   7       71.60       82.98     15.73 o
  -6   2   7        0.05        5.86      4.55 o
  -5   2   7        0.25        1.55      3.05 o
  -4   2   7        0.03        1.98      3.56 o
  -3   2   7      327.59      324.07      7.54 o
  -2   2   7     1024.94      995.67     13.00 o
  -1   2   7      625.52      682.63     11.03 o
   0   2   7      351.48      375.96      7.62 o
   1   2   7      577.18      565.61      8.06 o
   2   2   7      993.67     1030.20     11.69 o
   3   2   7      219.13      213.43      8.17 o
   4   2   7       20.49       16.43      3.08 o
   5   2   7       93.20       93.22      5.58 o
   6   2   7      129.21      133.36      9.77 o
   7   2   7       29.43       25.50      5.90 o
   8   2   7       51.50       57.71      8.28 o
   9   2   7       26.27       22.89     10.04 o
  10   2   7       62.79       88.67     24.18 o
  -9   3   7        0.01        5.11      5.18 o
  -8   3   7       66.54       84.03     11.17 o
  -7   3   7       25.00       28.43      5.66 o
  -6   3   7       87.65      119.84      8.86 o
  -5   3   7       40.87       42.71      4.40 o
  -4   3   7      185.57      186.22     10.31 o
  -3   3   7      804.63      827.98     12.45 o
  -2   3   7     1386.26     1346.81     20.76 o
  -1   3   7      591.65      605.41     10.28 o
   0   3   7      650.81      653.35      9.29 o
   1   3   7      160.00      150.53      5.16 o
   2   3   7     1068.00     1079.04      9.65 o
   3   3   7        3.25        3.62      2.07 o
   4   3   7       98.36      108.51      5.69 o
   5   3   7       48.46       43.70      4.56 o
   6   3   7      119.33      129.82      7.52 o
   7   3   7        4.31        1.78      4.40 o
   8   3   7       41.21       43.87      9.66 o
   9   3   7       37.48       33.92      7.75 o
  10   3   7      256.92      241.04     31.16 o
  -9   4   7        7.11        8.68      4.67 o
  -8   4   7       11.17        6.29      4.10 o
  -7   4   7       16.07       17.83      5.07 o
  -6   4   7       16.66       21.67      4.00 o
  -5   4   7       35.33       38.20      4.40 o
  -4   4   7       18.90       19.16      3.37 o
  -3   4   7        1.09       -1.55      2.30 o
  -2   4   7      401.04      381.34      8.56 o
  -1   4   7       28.29       36.29      3.24 o
   0   4   7       21.59       31.82      2.61 o
   1   4   7       69.74       69.73      2.80 o
   2   4   7       92.11       99.52      3.01 o
   3   4   7       29.44       34.68      3.60 o
   4   4   7      499.75      512.39     12.35 o
   5   4   7        0.63        0.83      2.80 o
   6   4   7       32.92       31.45      6.30 o
   7   4   7       14.02       20.29      5.85 o
   8   4   7      301.33      314.68     17.50 o
   9   4   7       34.51       31.94      9.70 o
  10   4   7       87.54       90.47     14.24 o
  -9   5   7        5.33       14.50      4.92 o
  -8   5   7        7.38        2.71      3.84 o
  -7   5   7       61.87       63.54      6.23 o
  -6   5   7       22.57       23.39      5.27 o
  -5   5   7      110.74       99.90      6.21 o
  -4   5   7        5.02        4.57      3.21 o
  -3   5   7       11.08       10.06      3.22 o
  -2   5   7      336.06      373.49      8.59 o
  -1   5   7       12.21        4.70      1.68 o
   0   5   7      411.14      415.99      6.46 o
   1   5   7       20.34       20.90      1.76 o
   2   5   7       23.97       25.28      2.62 o
   3   5   7       43.93       45.57      4.27 o
   4   5   7       14.25       16.55      3.40 o
   5   5   7       27.51       37.27      5.26 o
   6   5   7      158.79      171.42      9.01 o
   7   5   7       45.71       36.62      6.85 o
   8   5   7        1.34        0.22      4.93 o
   9   5   7       91.66      103.94     14.80 o
  10   5   7      129.73      146.30     46.59 o
  -9   6   7        1.78        3.32      5.61 o
  -8   6   7        0.09       -2.21      4.04 o
  -7   6   7        1.99        4.50      3.60 o
  -6   6   7        3.31        2.10      3.94 o
  -5   6   7       28.72       24.68      4.71 o
  -4   6   7       43.94       43.56      4.33 o
  -3   6   7      114.69      111.32      5.70 o
  -2   6   7      117.97      132.49      6.97 o
  -1   6   7       16.50       10.79      2.01 o
   0   6   7       39.61       41.25      2.59 o
   1   6   7      229.77      248.78      9.08 o
   2   6   7     1632.46     1630.90     24.69 o
   3   6   7      383.41      381.75      7.13 o
   4   6   7      432.37      416.08     10.87 o
   5   6   7       85.01       98.97     15.43 o
   6   6   7       36.68       34.35      5.27 o
   7   6   7       17.96       16.20      6.05 o
   8   6   7       11.16        5.20      6.79 o
   9   6   7       15.62       21.59      9.04 o
  10   6   7       15.75       32.01      9.91 o
  -9   7   7        1.21        0.55      5.31 o
  -8   7   7        0.47        1.79      4.41 o
  -7   7   7        7.35        4.40      3.56 o
  -6   7   7      177.31      181.25      8.29 o
  -5   7   7       82.75       84.36      6.10 o
  -4   7   7      216.41      217.94      7.72 o
  -3   7   7      161.50      174.15      6.52 o
  -2   7   7     1402.21     1446.99     19.93 o
  -1   7   7     1244.44     1309.44     17.17 o
   0   7   7       85.67       92.84      3.87 o
   1   7   7       33.89       28.19      2.64 o
   2   7   7      118.82      139.21      4.83 o
   3   7   7      296.62      330.10      7.16 o
   4   7   7       13.27       15.95      3.90 o
   5   7   7      123.20      121.99      7.86 o
   6   7   7        1.54        5.10      3.88 o
   7   7   7        0.60       -0.78      4.84 o
   8   7   7       24.12       22.77      8.55 o
   9   7   7        5.48       -0.45      7.06 o
  -8   8   7      126.74      153.14     11.07 o
  -7   8   7       21.88       18.30      4.44 o
  -6   8   7       69.73       65.91      6.09 o
  -5   8   7        2.54        2.75      3.08 o
  -4   8   7      202.56      191.75      7.42 o
  -3   8   7       60.00       52.90      4.52 o
  -2   8   7      180.10      192.15      9.02 o
  -1   8   7      132.64      128.95      5.35 o
   0   8   7       35.34       39.27      3.11 o
   1   8   7       69.70       78.07      4.25 o
   2   8   7      492.09      561.77      9.83 o
   3   8   7      297.15      317.18      7.43 o
   4   8   7       11.54        6.53      4.26 o
   5   8   7       17.27       17.45      4.17 o
   6   8   7      180.64      192.42     18.46 o
   7   8   7      108.43      132.54     22.69 o
   8   8   7        0.60        4.43      7.59 o
   9   8   7       29.47       42.77     11.28 o
  -8   9   7        9.56        5.71      4.62 o
  -7   9   7       13.78       11.43      4.87 o
  -6   9   7      143.29      145.89      8.44 o
  -5   9   7       71.64       66.32      5.71 o
  -4   9   7      125.46      117.12      6.69 o
  -3   9   7       92.99       85.24      5.60 o
  -2   9   7        0.78       -0.69      2.33 o
  -1   9   7        2.87        0.13      2.66 o
   0   9   7       68.69       55.25      5.06 o
   1   9   7       10.20       12.76      2.50 o
   2   9   7       28.59       22.69      3.03 o
   3   9   7      111.58      104.29      7.45 o
   4   9   7       22.56       24.72      4.47 o
   5   9   7        4.76        6.40      4.60 o
   6   9   7        0.01        2.08      6.14 o
   7   9   7        0.87       -5.47      5.47 o
   8   9   7       69.63       62.34     15.54 o
   9   9   7        1.83        1.42     20.92 o
  -8  10   7       55.61       68.42      8.23 o
  -7  10   7       73.26       88.47      8.67 o
  -6  10   7        4.08        8.87      4.23 o
  -5  10   7        9.76        4.80      3.15 o
  -4  10   7      131.50      103.17      6.45 o
  -3  10   7      105.36       85.67      7.57 o
  -2  10   7       54.95       51.24      5.15 o
  -1  10   7        9.08        7.19      3.27 o
   0  10   7       32.21       31.64      4.37 o
   1  10   7      101.51       91.50      8.53 o
   2  10   7       52.36       38.24      3.78 o
   3  10   7      376.85      348.96      8.76 o
   4  10   7       57.00       50.96      6.95 o
   5  10   7       96.47      116.09     10.12 o
   6  10   7       34.97       20.89      8.05 o
   7  10   7      220.66      237.96     20.69 o
   8  10   7       14.27       14.22      7.88 o
   9  10   7       43.69       44.85     18.38 o
  -8  11   7        1.10       19.88     10.63 o
  -7  11   7        1.66       -2.49      6.78 o
  -6  11   7       16.90       16.43      5.98 o
  -5  11   7        5.10        8.75      5.22 o
  -4  11   7       74.71       63.88      6.33 o
  -3  11   7      142.53      121.57      8.01 o
  -2  11   7        2.33        4.04      3.15 o
  -1  11   7        0.01        2.01      2.86 o
   0  11   7        0.10        0.77      3.66 o
   1  11   7      147.95      129.72      6.56 o
   2  11   7       43.70       38.23      6.79 o
   3  11   7      750.26      680.25     18.25 o
   4  11   7       21.41       18.39      6.29 o
   5  11   7        2.11        0.56      5.66 o
   6  11   7      150.15      142.84     31.91 o
   7  11   7       89.63       91.98     17.92 o
   8  11   7       30.41       48.40     21.44 o
  -7  12   7        0.60        4.84      5.46 o
  -6  12   7        5.85        7.72      5.51 o
  -5  12   7        8.70       11.66      5.82 o
  -4  12   7       24.00       11.40      5.08 o
  -3  12   7       29.85       34.35      5.07 o
  -2  12   7        1.90        0.75      3.17 o
  -1  12   7      150.48      157.07      9.26 o
   0  12   7       12.70       14.56      3.99 o
   1  12   7      142.34      111.62     15.26 o
   2  12   7      158.84      144.21      7.95 o
   3  12   7       50.82       47.53      5.63 o
   4  12   7       51.28       35.69     15.54 o
   5  12   7        0.09       -1.40      5.72 o
   6  12   7        0.13        2.62      8.26 o
   7  12   7       17.88        4.76     10.42 o
   8  12   7        2.80        3.93      7.94 o
  -7  13   7        1.24        7.57      9.29 o
  -6  13   7        9.44        3.33      7.00 o
  -5  13   7        4.61        0.29      4.62 o
  -4  13   7        0.51        4.60      4.64 o
  -3  13   7        9.35       14.25      6.25 o
  -2  13   7        7.47        7.61      3.94 o
  -1  13   7        3.13        6.32      3.73 o
   0  13   7      127.82      128.53     13.61 o
   1  13   7       75.94       67.41      8.43 o
   2  13   7      184.25      197.68      9.17 o
   3  13   7       94.37       97.93      9.35 o
   4  13   7       24.36       17.63      8.73 o
   5  13   7        1.32        7.15      8.54 o
   6  13   7        2.50       -6.10      6.10 o
   7  13   7        0.05        6.22      8.24 o
  -6  14   7        0.01       -2.27      4.83 o
  -5  14   7       11.13       13.86      6.13 o
  -4  14   7        1.53        2.82      6.44 o
  -3  14   7       12.93       18.22      6.11 o
  -2  14   7       17.96       19.01      5.97 o
  -1  14   7       52.42       54.75      8.76 o
   0  14   7       11.69        5.20      3.89 o
   1  14   7       50.75       48.53      6.16 o
   2  14   7       67.88       77.20      7.33 o
   3  14   7       21.63       26.59      7.28 o
   4  14   7       70.99       96.91     16.08 o
   5  14   7       11.18        8.37      8.92 o
   6  14   7       10.01        7.97      9.29 o
   7  14   7        5.11       -3.53     16.25 o
  -5  15   7       10.97       24.33     15.68 o
  -4  15   7       12.83        7.64     11.12 o
  -3  15   7       16.62       21.84      7.56 o
  -2  15   7        5.38        8.00      3.95 o
  -1  15   7       33.82       32.06     14.70 o
   0  15   7       36.49       52.16      6.38 o
   1  15   7       62.43       70.99      7.45 o
   2  15   7        5.77        3.33      4.25 o
   3  15   7        5.67        3.97      7.60 o
   4  15   7        9.34       17.42     10.31 o
   5  15   7       16.05       22.85     11.85 o
   6  15   7        5.77        0.39     10.50 o
  -5  16   7        8.33       24.27      9.65 o
  -4  16   7      126.25      144.40     13.40 o
  -3  16   7       36.19       26.84      7.57 o
  -2  16   7        0.21        1.47      4.82 o
  -1  16   7        6.10        6.97     11.23 o
   0  16   7      162.36      191.43     13.32 o
   1  16   7      144.95      185.02     29.39 o
   2  16   7       10.09       17.77      5.81 o
   3  16   7       21.16       16.30      9.86 o
   4  16   7       55.17       81.88     16.45 o
   5  16   7        1.55       13.99     10.48 o
  -3  17   7       15.91       18.19      5.99 o
  -2  17   7       32.67       46.11      8.39 o
  -1  17   7       16.13       18.94      6.78 o
   0  17   7        6.49        7.06      5.85 o
   1  17   7       12.85       13.63      6.39 o
   2  17   7       14.88       10.20      7.35 o
   3  17   7        0.31       16.49     10.14 o
   4  17   7       20.92       28.17     12.92 o
  -2  18   7        4.78       19.58      7.59 o
  -1  18   7        0.26        2.54      5.71 o
   0  18   7       13.90       13.21      6.61 o
   1  18   7        8.69       28.36      9.55 o
  -1 -13   8       27.67       33.10     24.51 o
   0 -13   8       58.98       50.34     13.13 o
   1 -13   8        6.57        7.45      8.19 o
   2 -13   8       17.15       19.34     10.12 o
   3 -13   8       11.04       12.59      8.62 o
  -3 -12   8       10.37        4.09      8.62 o
  -2 -12   8        0.21       13.70     28.94 o
  -1 -12   8      172.91      211.53     19.03 o
   0 -12   8      211.90      267.76     21.36 o
   1 -12   8       46.54       31.71      9.38 o
   2 -12   8       14.44       33.82     10.00 o
   3 -12   8       85.65       87.10     14.18 o
   4 -12   8        9.49       19.96      6.30 o
   5 -12   8        7.37       13.18      8.73 o
  -4 -11   8        4.96        8.31      9.07 o
  -3 -11   8        5.40        0.21      6.90 o
  -2 -11   8        4.45       16.87     22.12 o
  -1 -11   8       44.46       49.37     18.60 o
   0 -11   8       21.81       16.19     15.99 o
   1 -11   8        3.92       11.09      7.18 o
   2 -11   8        0.46        7.09      6.77 o
   3 -11   8       31.83       41.17      6.95 o
   4 -11   8        1.29       -0.18      4.56 o
   5 -11   8       13.20       20.24      8.72 o
   6 -11   8       13.05       23.96      9.60 o
  -5 -10   8        0.64        9.47      9.12 o
  -4 -10   8        9.45       -0.50      7.60 o
  -3 -10   8        1.10       -1.46      6.53 o
  -2 -10   8        6.35       -5.11      6.00 o
  -1 -10   8       51.07       41.03     13.58 o
   0 -10   8       90.67       86.90     12.25 o
   1 -10   8       43.58       46.34     10.66 o
   2 -10   8        1.66       -4.42      4.42 o
   3 -10   8        3.61       -3.62      3.62 o
   4 -10   8       83.07       69.65      8.12 o
   5 -10   8        0.06        5.94      4.82 o
   6 -10   8       13.76       14.29      8.40 o
  -6  -9   8        7.02        7.80      5.42 o
  -5  -9   8        7.68       10.71      5.33 o
  -4  -9   8        2.11       11.09      8.21 o
  -3  -9   8      145.48      186.54     17.35 o
  -2  -9   8      106.96      104.23     13.18 o
  -1  -9   8       23.39       19.39      7.88 o
   0  -9   8        0.20       -2.55      7.95 o
   1  -9   8       48.66       49.97      8.97 o
   2  -9   8        3.37        2.42      4.61 o
   3  -9   8      163.22      168.96     11.20 o
   4  -9   8      463.20      425.60     15.63 o
   5  -9   8        2.70        3.45      5.04 o
   6  -9   8       20.85       30.69     12.88 o
   7  -9   8        4.10        1.48      9.84 o
  -6  -8   8       18.03       21.48      6.15 o
  -5  -8   8       71.87       74.63     11.16 o
  -4  -8   8       38.28       29.88      5.86 o
  -3  -8   8       24.18       26.84      7.51 o
  -2  -8   8       60.64       49.33      9.66 o
  -1  -8   8       53.38       43.61     12.10 o
   0  -8   8       51.59       51.77      9.05 o
   1  -8   8       10.01        6.87      6.59 o
   2  -8   8       43.62       49.74      6.81 o
   3  -8   8       92.50       84.73      9.76 o
   4  -8   8      692.85      690.79     28.34 o
   5  -8   8       36.56       34.04      6.39 o
   6  -8   8        2.86       -0.89      9.78 o
   7  -8   8       51.55       60.44     15.70 o
   8  -8   8        2.61       12.28      7.48 o
  -7  -7   8        0.67        8.64      5.23 o
  -6  -7   8        7.31        8.17      5.03 o
  -5  -7   8       10.61       23.29      5.74 o
  -4  -7   8      105.87       97.71     11.10 o
  -3  -7   8       90.24       70.58      7.49 o
  -2  -7   8       94.14       91.44      6.83 o
  -1  -7   8       12.32       14.46     12.31 o
   0  -7   8      138.02      117.23     11.76 o
   1  -7   8        1.37        0.13      3.59 o
   2  -7   8       31.49       25.26      5.48 o
   3  -7   8       54.78       57.02      7.24 o
   4  -7   8      501.19      481.51     19.75 o
   5  -7   8      119.50      114.59     14.62 o
   6  -7   8       11.81        7.96     20.92 o
   7  -7   8       66.19       61.63     16.72 o
   8  -7   8        4.42       12.12     11.51 o
  -7  -6   8       25.84       32.22      6.71 o
  -6  -6   8       28.31       30.04      6.17 o
  -5  -6   8       63.79       76.39      8.00 o
  -4  -6   8      119.21      106.88      8.47 o
  -3  -6   8        0.58       -0.47      4.71 o
  -2  -6   8      489.13      471.03     12.14 o
  -1  -6   8        1.12       -2.57      2.57 o
   0  -6   8       13.39       11.21      5.30 o
   1  -6   8        5.14        4.45      3.92 o
   2  -6   8      178.67      183.36      9.44 o
   3  -6   8       76.91       73.36     13.79 o
   4  -6   8       95.08       97.41      8.22 o
   5  -6   8      356.18      301.03     18.14 o
   6  -6   8        3.18        8.51     10.35 o
   7  -6   8        3.85       10.75     18.93 o
   8  -6   8        3.19       -1.30      9.76 o
   9  -6   8       89.67       70.32     18.54 o
  -8  -5   8       35.41       33.34     12.92 o
  -7  -5   8       21.76       19.62      5.89 o
  -6  -5   8       16.85       11.90     10.61 o
  -5  -5   8        9.77        6.65      4.14 o
  -4  -5   8        0.17        0.96      3.74 o
  -3  -5   8        1.89        7.66      3.88 o
  -2  -5   8      455.35      437.60     11.41 o
  -1  -5   8       18.35       20.13      3.60 o
   0  -5   8       82.41       76.02      6.90 o
   1  -5   8      686.74      653.20     16.20 o
   2  -5   8      207.58      195.25      9.54 o
   3  -5   8       78.79       82.69      7.49 o
   4  -5   8      257.64      235.90     10.14 o
   5  -5   8     1225.45     1160.75     55.30 o
   6  -5   8       44.21       41.73      9.70 o
   7  -5   8        5.08        8.93     14.22 o
   8  -5   8       33.45       25.80     11.28 o
   9  -5   8       54.02       83.33     18.82 o
  -8  -4   8       12.93       13.79      7.30 o
  -7  -4   8       15.34       25.14      6.07 o
  -6  -4   8       37.38       34.62      6.17 o
  -5  -4   8       24.49       32.20      5.63 o
  -4  -4   8       24.99       25.27      5.35 o
  -3  -4   8       86.17       88.52      9.09 o
  -2  -4   8       27.46       25.48      6.23 o
  -1  -4   8       27.97       33.72      3.89 o
   0  -4   8       52.93       59.47      3.89 o
   1  -4   8       51.88       50.86      5.71 o
   2  -4   8      353.26      332.83     17.08 o
   3  -4   8      864.94      811.62     17.93 o
   4  -4   8      341.95      310.02     10.85 o
   5  -4   8      534.50      489.38     21.33 o
   6  -4   8       41.49       50.47     15.46 o
   7  -4   8       61.84       80.09     26.14 o
   8  -4   8        3.30       12.08      8.20 o
   9  -4   8       53.35       41.47     36.15 o
  -8  -3   8       26.82       25.50      8.88 o
  -7  -3   8       11.01       11.69      4.97 o
  -6  -3   8        0.34        2.28      4.10 o
  -5  -3   8       88.57       82.77      7.79 o
  -4  -3   8        2.30        0.92      3.18 o
  -3  -3   8       92.35       96.76      6.78 o
  -2  -3   8      191.92      182.02      9.74 o
  -1  -3   8       56.03       46.57      3.62 o
   0  -3   8        1.32        1.43      2.71 o
   1  -3   8      120.89      111.21      5.78 o
   2  -3   8       16.26       11.03      3.67 o
   3  -3   8      374.86      352.10     11.01 o
   4  -3   8      155.56      144.18      7.71 o
   5  -3   8      709.30      684.52     28.10 o
   6  -3   8      112.30      106.16     13.71 o
   7  -3   8        9.50       11.33      7.74 o
   8  -3   8      127.56      135.89     16.86 o
   9  -3   8        0.01       -2.40     10.19 o
  -8  -2   8        2.20        3.19      7.90 o
  -7  -2   8       38.05       13.11      5.16 o
  -6  -2   8        2.73        3.83      4.14 o
  -5  -2   8        1.01        5.35      3.68 o
  -4  -2   8        3.68        6.48      3.33 o
  -3  -2   8       15.02       20.58      3.80 o
  -2  -2   8       28.75       27.25      3.68 o
  -1  -2   8      217.23      209.66      5.98 o
   0  -2   8      102.44      103.15      5.99 o
   1  -2   8      612.28      592.01     10.82 o
   2  -2   8       12.61        9.88      2.14 o
   3  -2   8        8.32        5.27      2.78 o
   4  -2   8        0.00       -0.89      2.67 o
   5  -2   8        0.71        1.46      5.25 o
   6  -2   8       14.03       20.79      7.82 o
   7  -2   8       61.81       74.05     12.66 o
   8  -2   8      387.99      342.88     20.89 o
   9  -2   8        2.13       15.05      9.01 o
  10  -2   8       19.40       49.82     42.63 o
  -8  -1   8       39.11       43.94      7.56 o
  -7  -1   8       25.85       22.72      6.06 o
  -6  -1   8        5.99        7.83      4.29 o
  -5  -1   8      107.43      116.75      8.60 o
  -4  -1   8       34.83       37.92      5.21 o
  -3  -1   8      219.50      224.33      8.23 o
  -2  -1   8      123.57      136.86      6.30 o
  -1  -1   8      253.07      249.53      6.70 o
   0  -1   8        1.98       -0.98      2.07 o
   1  -1   8       88.52       95.86      5.96 o
   2  -1   8      115.50       96.18      4.58 o
   3  -1   8        1.46        2.19      1.79 o
   4  -1   8       29.59       29.69      4.30 o
   5  -1   8       25.95       17.70      6.79 o
   6  -1   8      167.34      154.26     20.29 o
   8  -1   8      679.88      610.42     29.44 o
   9  -1   8       16.71       20.07      9.64 o
  10  -1   8        3.51       24.39     13.77 o
  -9   0   8      212.98      200.54     21.43 o
  -8   0   8      146.35      188.90     18.38 o
  -7   0   8       16.63        9.88      4.80 o
  -6   0   8        3.24       -1.67      3.76 o
  -5   0   8       87.98       76.20     11.27 o
  -4   0   8        1.27        1.63      2.97 o
  -3   0   8       10.66        6.06      2.73 o
  -2   0   8       58.03       73.90      4.32 o
  -1   0   8      681.20      678.64     10.34 o
   0   0   8        0.42       -1.89      1.89 o
   1   0   8       39.61       35.67      3.23 o
   2   0   8     1834.72     1856.99     30.56 o
   3   0   8      382.73      351.99      7.43 o
   4   0   8      200.75      218.56     10.60 o
   5   0   8       49.91       62.57      6.39 o
   6   0   8       52.11       26.80     24.45 o
   7   0   8       21.82       21.32      8.28 o
   8   0   8      354.61      315.38     19.83 o
   9   0   8        0.00        5.61      8.59 o
  10   0   8        0.11       21.04     10.07 o
  -9   1   8        6.79        9.53      5.85 o
  -8   1   8        0.04        2.17      4.72 o
  -7   1   8       13.37       17.95      5.21 o
  -6   1   8        0.52        2.28      4.66 o
  -5   1   8      121.68      101.69      7.81 o
  -4   1   8      144.28      145.39      8.10 o
  -3   1   8       84.37       84.38      4.81 o
  -2   1   8       56.50       69.45      4.14 o
  -1   1   8      189.62      177.35      6.60 o
   0   1   8     1021.78     1045.41     14.95 o
   1   1   8     3136.48     3252.09     30.83 o
   2   1   8     7915.28     7975.89     68.43 o
   3   1   8       32.18       39.27      2.70 o
   4   1   8        2.45        0.85      2.05 o
   5   1   8      128.93      144.65      9.53 o
   6   1   8        4.31        1.84      3.55 o
   7   1   8       55.46       65.57      8.02 o
   8   1   8       62.91       83.47     13.55 o
   9   1   8        0.61        3.36      7.17 o
  10   1   8        0.00        6.12      8.39 o
  -9   2   8        3.84        0.34      5.15 o
  -8   2   8       32.06       31.81      6.73 o
  -7   2   8       83.77       84.23      8.42 o
  -6   2   8       18.14       12.78      4.64 o
  -5   2   8       20.53       17.63      4.48 o
  -4   2   8      346.08      338.42      8.94 o
  -3   2   8      194.64      189.29      6.20 o
  -2   2   8      643.27      640.68     13.35 o
  -1   2   8      741.40      729.22     12.04 o
   0   2   8       18.16       20.92      2.79 o
   1   2   8        0.12        2.61      1.60 o
   2   2   8     5786.03     5584.81     49.31 o
   3   2   8      192.66      189.85      7.01 o
   4   2   8      147.97      150.41      5.90 o
   5   2   8      425.54      396.55      9.90 o
   6   2   8        7.60        2.84      3.85 o
   7   2   8       91.96       80.06      8.89 o
   8   2   8       37.05       34.17      8.68 o
   9   2   8       16.50       18.14     12.16 o
  10   2   8      105.81      130.07     26.19 o
  -9   3   8        0.61        0.43      6.40 o
  -8   3   8        7.08        0.20      4.69 o
  -7   3   8      137.03      179.61     10.96 o
  -6   3   8        0.24        2.04      3.86 o
  -5   3   8       40.60       40.54      5.42 o
  -4   3   8       39.24       37.05      4.22 o
  -3   3   8      385.02      378.57     10.51 o
  -2   3   8        6.55       10.82      2.80 o
  -1   3   8      160.38      171.62      6.76 o
   0   3   8     1034.42     1046.28     14.77 o
   1   3   8      799.37      852.59     11.12 o
   2   3   8     2197.33     2255.07     22.41 o
   3   3   8      106.19      115.68      5.52 o
   4   3   8       10.57       12.00      3.06 o
   5   3   8      345.20      322.04      9.34 o
   6   3   8      369.64      359.24     18.44 o
   7   3   8      101.44      121.44     11.89 o
   8   3   8      343.66      322.18     14.71 o
   9   3   8       11.03        8.00      6.77 o
  10   3   8      249.33      256.99     39.36 o
  -9   4   8        0.00        1.21      4.97 o
  -8   4   8       39.91       54.28      7.54 o
  -7   4   8       51.62       55.25      8.57 o
  -6   4   8      106.51      107.77      8.61 o
  -5   4   8      452.67      429.99     10.91 o
  -4   4   8     3644.78     3503.35     38.88 o
  -3   4   8        0.83       -0.02      2.46 o
  -2   4   8      382.35      389.54      9.14 o
  -1   4   8        0.73        1.14      2.51 o
   0   4   8      160.91      157.15      5.53 o
   1   4   8       49.92       49.15      3.51 o
   2   4   8      599.60      614.18      6.88 o
   3   4   8        0.43       -1.00      1.83 o
   4   4   8       32.85       23.06      3.49 o
   5   4   8      179.97      164.84      7.34 o
   6   4   8       56.19       54.56      7.22 o
   7   4   8       42.33       40.12     10.45 o
   8   4   8      318.76      318.04     14.96 o
   9   4   8        7.73       17.17     12.45 o
  10   4   8      278.63      265.35     32.37 o
  -9   5   8        1.59        2.93      5.09 o
  -8   5   8        0.00        3.43      3.75 o
  -7   5   8       32.17       39.07      5.32 o
  -6   5   8        0.54        2.16      3.91 o
  -5   5   8        1.47       -1.27      3.17 o
  -4   5   8      456.14      437.41     13.97 o
  -3   5   8       53.16       52.97      4.99 o
  -2   5   8       50.23       49.80      4.17 o
  -1   5   8      569.47      567.49     10.46 o
   0   5   8        9.33        8.84      1.78 o
   1   5   8       61.10       65.89      3.02 o
   2   5   8       93.70       83.91      3.27 o
   3   5   8        0.00        1.51      2.00 o
   4   5   8      385.90      359.41      9.86 o
   5   5   8        0.56        0.51      3.32 o
   6   5   8       46.08       44.68      5.59 o
   7   5   8        8.99       11.70      5.64 o
   8   5   8      498.04      464.96     17.99 o
   9   5   8        5.04       12.91      7.51 o
  10   5   8      144.20      131.13     24.55 o
  -9   6   8        7.04        5.54      4.99 o
  -8   6   8       36.43       37.40      6.79 o
  -7   6   8        1.27        5.71      4.80 o
  -6   6   8       33.56       35.57      4.92 o
  -5   6   8       10.34        7.77      3.27 o
  -4   6   8       85.21       80.74      5.72 o
  -3   6   8        0.21       -1.15      2.12 o
  -2   6   8      116.34      128.76      5.29 o
  -1   6   8      511.01      489.94      8.56 o
   0   6   8       61.22       61.73      3.66 o
   1   6   8      110.85      111.03      3.54 o
   2   6   8       25.00       23.35      2.34 o
   3   6   8        0.04        3.04      2.80 o
   4   6   8      135.27      136.01      7.27 o
   5   6   8      108.04      116.02      7.58 o
   6   6   8       64.82       65.24      8.42 o
   7   6   8       22.97       30.31      6.80 o
   8   6   8      171.57      191.82     14.58 o
   9   6   8       12.69        2.84     12.37 o
  10   6   8      112.49      129.91     20.85 o
  -8   7   8        2.97        2.34      4.54 o
  -7   7   8       22.69       22.04      4.57 o
  -6   7   8        3.17        4.60      3.35 o
  -5   7   8        0.11       -0.89      2.74 o
  -4   7   8       94.15      108.94      6.78 o
  -3   7   8       47.71       45.74      4.43 o
  -2   7   8       64.93       57.90      4.37 o
  -1   7   8       10.20        5.73      2.23 o
   0   7   8       85.54       87.31      4.05 o
   1   7   8      238.90      214.03      5.81 o
   2   7   8      269.62      281.83      6.48 o
   3   7   8      379.32      350.49      7.27 o
   4   7   8      195.95      179.11      7.84 o
   5   7   8       95.30      107.94      7.53 o
   6   7   8       70.18       78.10      7.15 o
   7   7   8       77.76       68.59      8.84 o
   8   7   8       10.16        8.12      7.10 o
   9   7   8       12.64       18.13      8.11 o
  -8   8   8       39.95       42.43      6.94 o
  -7   8   8        0.32        2.22      4.06 o
  -6   8   8       47.89       49.88      5.54 o
  -5   8   8       71.83       71.66      5.94 o
  -4   8   8       69.15       75.20      5.64 o
  -3   8   8      146.43      158.29      6.93 o
  -2   8   8        8.12        3.18      2.46 o
  -1   8   8       41.98       42.07      3.79 o
   0   8   8      505.23      515.79     10.43 o
   1   8   8        7.17        8.87      2.28 o
   2   8   8       89.39      103.04      4.90 o
   3   8   8       39.79       40.06      3.38 o
   4   8   8       47.51       57.27      5.73 o
   5   8   8       76.94       87.37      9.58 o
   6   8   8      259.81      256.77     12.77 o
   7   8   8        1.31       -0.42      6.18 o
   8   8   8        6.53        2.31      7.04 o
   9   8   8        5.43       15.79      9.03 o
  -8   9   8       74.69       63.40      9.59 o
  -7   9   8       47.69       42.18      8.28 o
  -6   9   8        4.35        8.19      4.33 o
  -5   9   8        0.37       -1.49      2.90 o
  -4   9   8      228.80      210.56      7.97 o
  -3   9   8      349.29      352.90      9.55 o
  -2   9   8       42.98       38.74      3.99 o
  -1   9   8       28.29       33.45      4.27 o
   0   9   8       54.89       64.16      5.36 o
   1   9   8       79.00       82.75      6.23 o
   2   9   8        2.57        2.16      2.26 o
   3   9   8       20.06       23.52      3.04 o
   4   9   8      343.21      309.36     12.04 o
   5   9   8        5.89        6.90      5.31 o
   6   9   8      762.71      729.44     21.13 o
   7   9   8       31.39       29.19      9.18 o
   8   9   8        2.17       18.15     12.47 o
   9   9   8       27.11       35.14     10.79 o
  -8  10   8       26.78       17.88      5.51 o
  -7  10   8       13.31       15.46      5.33 o
  -6  10   8       35.51       34.09      4.99 o
  -5  10   8        0.35        3.51      3.71 o
  -4  10   8        6.25        3.75      3.08 o
  -3  10   8       71.37       70.72      5.45 o
  -2  10   8        0.08       -1.64      3.20 o
  -1  10   8       57.75       58.56      5.58 o
   0  10   8      663.41      645.91     12.62 o
   1  10   8      221.90      192.42      7.01 o
   2  10   8       66.44       79.95      5.04 o
   3  10   8       32.47       34.95      6.38 o
   4  10   8        2.19        0.47      3.98 o
   5  10   8      222.24      173.22     11.30 o
   6  10   8      138.69      153.06     19.49 o
   7  10   8       12.96       -0.35      6.56 o
   8  10   8        4.03        2.72     15.21 o
   9  10   8       36.84       34.60     13.84 o
  -7  11   8        0.17        0.16      4.33 o
  -6  11   8       19.28       18.20      9.45 o
  -5  11   8        0.01        4.85      3.27 o
  -4  11   8       44.65       35.05      7.19 o
  -3  11   8       47.63       40.03      5.13 o
  -2  11   8      165.69      146.55      8.01 o
  -1  11   8      349.51      356.74     11.03 o
   0  11   8      865.06      935.29     31.25 o
   1  11   8       94.14       77.58      6.20 o
   2  11   8        4.21        2.31      2.97 o
   3  11   8       70.12       73.58     12.74 o
   4  11   8      130.27      135.19     11.87 o
   5  11   8      115.87      103.26     10.77 o
   6  11   8       45.97       47.98     10.09 o
   7  11   8        0.63        3.29      6.78 o
   8  11   8        5.00       11.03      8.33 o
  -7  12   8        0.00        0.00     13.71 o
  -6  12   8       12.10        8.27      6.63 o
  -5  12   8       51.31       64.65     10.68 o
  -4  12   8        0.13        2.66      4.24 o
  -3  12   8      100.35      107.78      7.87 o
  -2  12   8       59.06       42.09      5.82 o
  -1  12   8       13.88       13.49      4.03 o
   0  12   8     1871.28     1820.51     28.51 o
   1  12   8      992.62      949.28     18.96 o
   2  12   8        1.19       10.76      3.64 o
   3  12   8       53.62       54.39     15.86 o
   4  12   8       20.21       23.14      6.05 o
   5  12   8       23.41       21.33      7.14 o
   6  12   8        7.12        2.39      6.76 o
   7  12   8        0.32       -1.43      6.33 o
   8  12   8        0.23        7.13      7.49 o
  -7  13   8       24.30       18.20     15.86 o
  -6  13   8      158.76      187.71     15.26 o
  -5  13   8        9.71       19.59     18.69 o
  -4  13   8       10.82       11.89      5.45 o
  -3  13   8        2.50        5.60      6.48 o
  -2  13   8       30.75       34.51      5.21 o
  -1  13   8      232.97      210.71     15.56 o
   0  13   8      233.33      235.05      9.87 o
   1  13   8       55.99       51.49      5.85 o
   2  13   8        1.42       -2.19      3.14 o
   3  13   8       78.94       77.81     10.08 o
   4  13   8      112.65       91.02     20.71 o
   5  13   8        6.54       10.12      8.74 o
   6  13   8        1.23        1.38      8.55 o
   7  13   8       17.67       18.43     22.56 o
  -6  14   8      202.17      213.73     23.57 o
  -5  14   8       37.40       55.10     16.50 o
  -4  14   8        2.33        4.40      4.51 o
  -3  14   8       10.14        4.54      5.25 o
  -2  14   8        0.00       -1.72      4.35 o
  -1  14   8       37.37       29.19      6.42 o
   0  14   8       23.36       20.92      4.95 o
   1  14   8        5.59        2.07      3.61 o
   2  14   8        1.59        3.67      3.86 o
   3  14   8       21.70       14.80      6.29 o
   4  14   8        8.84        5.11      7.66 o
   5  14   8       39.55       37.36     11.79 o
   6  14   8        0.69        5.16      9.37 o
   7  14   8        3.90        3.83      7.96 o
  -5  15   8       55.52       53.41     13.24 o
  -4  15   8        8.80       -1.98      5.00 o
  -3  15   8       93.30       94.59     10.94 o
  -2  15   8       37.80       31.00      6.88 o
  -1  15   8        5.03        3.47      4.83 o
   0  15   8        0.03        6.38      5.74 o
   1  15   8        0.00       -2.43      3.61 o
   2  15   8        5.53        7.45      4.17 o
   3  15   8        0.69       -4.67      8.00 o
   4  15   8       13.07        6.19      9.08 o
   5  15   8        0.48        3.27      8.55 o
   6  15   8       19.08       16.28     11.09 o
  -5  16   8       26.94       21.01      8.94 o
  -4  16   8        4.93        4.10      5.83 o
  -3  16   8        0.07        5.86      5.46 o
  -2  16   8        6.86        6.96      6.24 o
  -1  16   8       21.74       15.08      5.85 o
   0  16   8       29.79       38.14     15.86 o
   1  16   8       29.83       44.88      6.72 o
   2  16   8       70.01       82.15      8.28 o
   3  16   8        2.72        0.05      8.32 o
   4  16   8        4.08        6.94      9.57 o
   5  16   8       29.69       24.59     12.38 o
  -3  17   8        9.55       11.15      6.13 o
  -2  17   8       17.03       13.57      7.87 o
  -1  17   8       76.49       87.23     10.86 o
   0  17   8       15.87       22.73      7.08 o
   1  17   8        0.01       12.91      9.47 o
   2  17   8        1.08       -7.95      7.95 o
   3  17   8       17.49       26.21     11.96 o
   4  17   8       11.20       23.21     12.10 o
  -2  18   8       33.13       53.75      9.25 o
  -1  18   8        0.01       13.33      6.94 o
   0  18   8        8.88        6.20      5.95 o
   1  18   8        1.46        3.85      5.80 o
  -2 -12   9      121.98      153.09     17.52 o
  -1 -12   9       91.97       95.63     31.15 o
   0 -12   9        5.10       10.48      7.92 o
   1 -12   9        0.19       -4.68      7.05 o
   2 -12   9       52.31       36.87     10.86 o
   3 -12   9        1.91       -3.18      7.66 o
   4 -12   9        0.15       10.14      7.78 o
  -3 -11   9       60.18       88.92     16.56 o
  -2 -11   9       92.61      110.02     19.13 o
  -1 -11   9        1.98        3.91      6.79 o
   0 -11   9        1.58        0.87      6.72 o
   1 -11   9        0.26        7.50      7.03 o
   2 -11   9        0.00        3.18      6.48 o
   3 -11   9        0.73        6.17      7.90 o
   4 -11   9        0.17       -0.06      7.12 o
   5 -11   9        0.30        3.30      7.75 o
  -4 -10   9       29.11       32.29     11.91 o
  -3 -10   9        1.81       11.55     19.72 o
  -2 -10   9        1.25        8.72      7.29 o
  -1 -10   9       34.32       46.80     16.35 o
   0 -10   9       91.38       80.80     12.49 o
   1 -10   9       18.90       11.34      7.37 o
   2 -10   9       47.19       38.16     12.75 o
   3 -10   9       29.43       38.41      6.53 o
   4 -10   9        0.38       -3.54      4.11 o
   5 -10   9       56.53       51.09     10.91 o
   6 -10   9       26.53       14.62      9.07 o
  -5  -9   9        6.31       12.54      9.28 o
  -4  -9   9       52.16       24.30     10.19 o
  -3  -9   9       16.01       45.96     10.63 o
  -2  -9   9        0.56        5.07      6.14 o
  -1  -9   9        0.02       -2.75      5.11 o
   0  -9   9       77.46       50.16     10.31 o
   1  -9   9       74.94       69.32     10.76 o
   2  -9   9       66.02       70.54     10.42 o
   3  -9   9        1.67        3.31      5.06 o
   4  -9   9        1.47       -2.16      4.47 o
   5  -9   9       23.25       13.91      9.89 o
   6  -9   9       18.03       22.17     12.12 o
   7  -9   9       16.64       13.24     12.83 o
  -6  -8   9       23.90       20.64      7.25 o
  -5  -8   9        0.17       -3.01      4.44 o
  -4  -8   9       49.74       46.31      6.76 o
  -3  -8   9      127.35      132.31     14.63 o
  -2  -8   9       69.29       87.77     12.01 o
  -1  -8   9       25.43       10.33     11.29 o
   0  -8   9      114.05      110.18     12.42 o
   1  -8   9       80.64       98.14     11.71 o
   2  -8   9       21.73       21.07      5.93 o
   3  -8   9        9.74       10.50      5.54 o
   4  -8   9       13.25       15.92      8.73 o
   5  -8   9        8.76       15.26      9.18 o
   6  -8   9       12.15       21.61     15.84 o
   7  -8   9        6.53        0.38      9.22 o
  -6  -7   9        0.92        9.26      5.23 o
  -5  -7   9       63.30       61.97     12.83 o
  -4  -7   9        1.67        3.63      4.09 o
  -3  -7   9       38.81       40.21      5.64 o
  -2  -7   9        0.01        0.95      8.97 o
  -1  -7   9       13.20        8.24      5.82 o
   0  -7   9        1.90       10.15      6.01 o
   1  -7   9        5.84        5.97      4.33 o
   2  -7   9        0.00       -2.09      3.72 o
   3  -7   9        0.97       -2.52      4.24 o
   4  -7   9       48.10       42.06      6.62 o
   5  -7   9       35.09       49.49     14.28 o
   6  -7   9        6.07       11.73      8.10 o
   7  -7   9       68.26       79.12     31.22 o
   8  -7   9       87.93       97.41     19.05 o
  -7  -6   9       25.09       30.38      6.82 o
  -6  -6   9      202.51      215.74     13.17 o
  -5  -6   9      188.47      200.24     12.04 o
  -4  -6   9       51.77       46.42      5.93 o
  -3  -6   9        3.28        1.01      3.55 o
  -2  -6   9       22.03       22.56      4.41 o
  -1  -6   9       66.01       66.33     26.72 o
   0  -6   9        5.21       -1.35      8.84 o
   1  -6   9        0.06        1.08      4.59 o
   2  -6   9       77.39       81.27      8.54 o
   3  -6   9       45.67       36.33      6.07 o
   4  -6   9        2.28        4.81      4.14 o
   5  -6   9       48.62       54.92     10.99 o
   6  -6   9        6.60        6.57     14.71 o
   7  -6   9      154.84      170.47     28.94 o
   8  -6   9       20.97       53.42     29.68 o
  -7  -5   9        8.93       23.33      6.61 o
  -6  -5   9       15.88        7.42      4.92 o
  -5  -5   9        5.52        0.07      4.24 o
  -4  -5   9       32.82       23.67      4.99 o
  -3  -5   9       41.84       40.34      5.51 o
  -2  -5   9       21.35       20.80      4.59 o
  -1  -5   9      120.48      123.07      6.95 o
   0  -5   9      155.89      144.94     14.53 o
   1  -5   9      313.45      350.64     12.34 o
   2  -5   9       83.88       65.95      7.02 o
   3  -5   9     1012.41      974.18     21.29 o
   4  -5   9        2.30        2.06      5.73 o
   5  -5   9       16.52       28.08     16.00 o
   6  -5   9        8.25        9.03     12.68 o
   7  -5   9       54.31       70.30     32.59 o
   8  -5   9        4.30       -6.10     10.15 o
   9  -5   9        4.64       18.88     11.82 o
  -7  -4   9        5.09        4.57      5.24 o
  -6  -4   9       12.39       12.40      5.16 o
  -5  -4   9        0.14       -0.50      4.41 o
  -4  -4   9        4.85        1.20      4.97 o
  -3  -4   9       30.92       29.32      4.90 o
  -2  -4   9        3.24       -1.92      2.88 o
  -1  -4   9      289.69      285.16      8.74 o
   0  -4   9      469.80      469.77     11.64 o
   1  -4   9       51.73       45.94      7.43 o
   2  -4   9     1105.87     1089.87     22.07 o
   3  -4   9     1039.06     1001.71     20.84 o
   4  -4   9       59.17       57.81      7.15 o
   5  -4   9        6.96        9.38      7.11 o
   6  -4   9        2.16        9.10      6.93 o
   7  -4   9      114.23      111.28     20.56 o
   8  -4   9        4.55       13.82      8.60 o
   9  -4   9        1.33       25.99     30.09 o
  -8  -3   9       11.24       10.73      9.93 o
  -7  -3   9       30.95       20.28      5.81 o
  -6  -3   9        3.16        7.05      4.38 o
  -5  -3   9        0.70       -2.80      3.50 o
  -4  -3   9        0.04        6.98      3.71 o
  -3  -3   9        0.20       -0.39      2.92 o
  -2  -3   9       94.15       96.42      6.65 o
  -1  -3   9      193.57      201.65      9.74 o
   0  -3   9       81.31       82.31      5.41 o
   1  -3   9     1661.16     1672.02     22.28 o
   2  -3   9       97.41       94.61      7.35 o
   3  -3   9     1565.78     1492.03     27.25 o
   4  -3   9      185.00      192.42      8.75 o
   5  -3   9       87.12      103.91     14.80 o
   6  -3   9      191.16      172.48     16.57 o
   7  -3   9       45.40       50.26     11.31 o
   8  -3   9       35.71       39.95     10.34 o
   9  -3   9        6.13       16.95     14.91 o
  -8  -2   9        3.19        0.91      5.08 o
  -7  -2   9        5.71        8.75      5.26 o
  -6  -2   9        0.09        4.98      4.38 o
  -5  -2   9       14.69        6.49      4.06 o
  -4  -2   9        7.08        9.56      3.80 o
  -3  -2   9      336.53      328.21     13.01 o
  -2  -2   9        9.63       14.51      3.44 o
  -1  -2   9       15.30       15.40      2.80 o
   0  -2   9       59.75       61.66      4.73 o
   1  -2   9      583.13      543.30     11.33 o
   2  -2   9      345.14      339.49     13.77 o
   3  -2   9      163.82      143.76      7.85 o
   4  -2   9       13.46        7.94      6.61 o
   5  -2   9       57.95       65.18     22.74 o
   6  -2   9       46.61       58.43     11.00 o
   7  -2   9        5.02        7.45      7.18 o
   8  -2   9       15.97       15.02      8.44 o
   9  -2   9       12.08        1.13      7.18 o
  -8  -1   9        3.88        6.34      7.08 o
  -7  -1   9       27.44       26.81      6.06 o
  -6  -1   9       25.35       23.77      5.37 o
  -5  -1   9        8.10        5.30      5.33 o
  -4  -1   9       20.84       17.62      4.24 o
  -3  -1   9       14.38       14.81      5.34 o
  -2  -1   9       48.92       41.21      4.71 o
  -1  -1   9      129.23      130.15      5.47 o
   0  -1   9        2.31        2.58      3.52 o
   1  -1   9       16.39       17.50      2.84 o
   2  -1   9        2.98        0.87      1.40 o
   3  -1   9        0.05       -1.93      1.93 o
   4  -1   9      168.89      176.68     17.01 o
   5  -1   9        5.37        8.13      5.53 o
   6  -1   9        1.92       -0.65      5.88 o
   7  -1   9        1.43        0.66      6.15 o
   8  -1   9        2.76        5.31      7.53 o
   9  -1   9        0.15        8.96      8.57 o
  10  -1   9        0.09       20.39      9.78 o
  -8   0   9        2.78        6.29      5.32 o
  -7   0   9        2.30       -0.52      4.18 o
  -6   0   9       36.02       30.67      8.10 o
  -5   0   9       22.05       24.25      5.05 o
  -4   0   9       48.42       53.39      5.54 o
  -3   0   9      153.01      150.51      7.24 o
  -2   0   9      268.13      268.87      7.41 o
  -1   0   9      194.76      194.99      7.03 o
   0   0   9      770.46      781.55     13.23 o
   1   0   9       77.56       80.42      4.77 o
   2   0   9       95.79       95.22      5.99 o
   3   0   9       13.98       10.46      3.12 o
   4   0   9       82.18       84.45      6.87 o
   5   0   9       81.49       77.00     10.70 o
   6   0   9        2.07       -1.32      5.40 o
   7   0   9       16.95        6.43      9.42 o
   8   0   9       16.74       24.13      9.72 o
   9   0   9       30.97       34.95     10.95 o
  10   0   9        4.95       15.89      9.65 o
  -8   1   9       20.76       14.49      5.73 o
  -7   1   9       30.06       26.34      5.88 o
  -6   1   9       53.71       59.31     10.88 o
  -5   1   9       55.01       55.71     14.44 o
  -4   1   9       20.00       21.52      4.87 o
  -3   1   9       16.84       16.94      3.06 o
  -2   1   9      504.12      532.03      9.89 o
  -1   1   9       88.56       92.36      7.94 o
   0   1   9       23.71       24.30      3.30 o
   1   1   9       65.44       66.07      4.32 o
   2   1   9      105.98      100.14      3.79 o
   3   1   9      390.33      365.61      9.37 o
   4   1   9       34.41       32.78      6.37 o
   5   1   9       51.71       53.21      6.25 o
   6   1   9        1.74        0.90      3.58 o
   7   1   9        0.07       12.67      7.40 o
   8   1   9       49.38       64.62     18.96 o
   9   1   9       17.97       13.18     11.20 o
  10   1   9        0.20       10.94      9.04 o
  -8   2   9        8.12        6.12      5.00 o
  -7   2   9        2.14        4.48      4.69 o
  -6   2   9       62.16       50.46      6.77 o
  -5   2   9       61.74       65.37      6.92 o
  -4   2   9        0.00        5.35      3.22 o
  -3   2   9       39.19       38.46      3.75 o
  -2   2   9        8.90       13.99      3.16 o
  -1   2   9     1297.53     1293.48     18.23 o
   0   2   9       52.11       60.67      4.29 o
   1   2   9       24.29       21.42      2.49 o
   2   2   9      107.44      104.49      3.91 o
   3   2   9      148.50      146.18      7.46 o
   4   2   9       21.94       20.74      4.21 o
   5   2   9      162.03      163.85     10.92 o
   6   2   9       54.44       48.26      6.76 o
   7   2   9        5.79        8.57      5.04 o
   8   2   9        0.61       -4.81      6.17 o
   9   2   9        1.14       -7.27     16.76 o
  10   2   9        8.95       22.09      9.83 o
  -9   3   9       20.91       13.07     11.53 o
  -8   3   9       10.55       16.04     10.09 o
  -7   3   9      216.77      225.57     13.01 o
  -6   3   9       14.73        9.44      4.52 o
  -5   3   9      213.59      225.40     10.16 o
  -4   3   9      112.03      113.76      6.17 o
  -3   3   9      364.50      357.70      9.65 o
  -2   3   9      321.82      333.13      8.86 o
  -1   3   9      300.56      286.76      7.84 o
   0   3   9        3.81        6.75      2.49 o
   1   3   9        0.68       -0.74      2.50 o
   2   3   9        2.45        1.62      1.48 o
   3   3   9      315.62      296.95      6.81 o
   4   3   9        1.65       -1.46      2.25 o
   5   3   9      595.20      528.09     22.30 o
   6   3   9      453.38      433.36     15.22 o
   7   3   9       22.22       24.67      5.95 o
   8   3   9      235.82      221.76     13.24 o
   9   3   9      160.62      165.75     18.76 o
  10   3   9       59.15       90.08     23.00 o
  -9   4   9        5.95       -2.08     10.59 o
  -8   4   9       80.60      101.60      9.88 o
  -7   4   9        1.29        2.80      4.32 o
  -6   4   9      280.67      280.99     11.74 o
  -5   4   9        2.36        1.73      3.04 o
  -4   4   9        0.10        6.69      3.54 o
  -3   4   9       31.00       46.35      4.80 o
  -2   4   9      234.76      255.58      7.86 o
  -1   4   9      133.89      137.59      5.96 o
   0   4   9        0.19       -1.47      1.83 o
   1   4   9       27.22       30.95      2.70 o
   2   4   9       46.93       44.43      2.33 o
   3   4   9       38.69       44.52      3.60 o
   4   4   9      491.28      445.91     11.94 o
   5   4   9        0.20        4.24      2.84 o
   6   4   9      215.66      200.07     10.94 o
   7   4   9        2.78        4.20      4.46 o
   8   4   9      315.70      307.17     14.68 o
   9   4   9       36.53       36.13     10.78 o
  10   4   9        2.50       50.95     16.01 o
  -8   5   9        0.00        0.11      3.99 o
  -7   5   9      158.64      154.68     14.00 o
  -6   5   9       94.75      111.38     10.64 o
  -5   5   9       47.66       45.86      5.83 o
  -4   5   9       57.46       57.01      5.88 o
  -3   5   9       99.47      107.05      6.43 o
  -2   5   9        9.73       18.18      3.32 o
  -1   5   9      308.91      336.01     12.94 o
   0   5   9      621.60      613.10     10.01 o
   1   5   9        7.29        6.18      1.74 o
   2   5   9       77.99       67.69      3.32 o
   3   5   9       79.75       93.20      5.09 o
   4   5   9       83.91       90.12      6.09 o
   5   5   9      265.90      243.06      8.85 o
   6   5   9     1495.87     1368.65     28.87 o
   7   5   9       69.49       73.28      9.09 o
   8   5   9      566.00      534.49     25.66 o
   9   5   9       16.64       13.98      7.87 o
  10   5   9       50.76       37.68     13.33 o
  -8   6   9       25.80       22.34      5.81 o
  -7   6   9        7.46        2.90      4.43 o
  -6   6   9       48.24       47.84      5.82 o
  -5   6   9        0.82        4.17      3.70 o
  -4   6   9       79.65       73.69      6.49 o
  -3   6   9       14.56       15.17      4.46 o
  -2   6   9      150.92      151.86      6.62 o
  -1   6   9      451.53      459.78      8.62 o
   0   6   9      240.78      252.93      6.14 o
   1   6   9       23.89       18.79      2.79 o
   2   6   9      554.74      539.91      9.56 o
   3   6   9      198.87      226.84      8.90 o
   4   6   9       10.33       13.96      3.66 o
   5   6   9        3.16        7.07      3.52 o
   6   6   9      505.57      484.66     19.86 o
   7   6   9        4.81        9.18      5.34 o
   8   6   9      136.60      133.07     13.99 o
   9   6   9       20.83       21.41     15.87 o
  -8   7   9        0.05        8.85      4.66 o
  -7   7   9        5.62        8.25      4.57 o
  -6   7   9        7.81        4.43      5.64 o
  -5   7   9        7.99        6.83      3.54 o
  -4   7   9        5.17        3.56      3.16 o
  -3   7   9        3.36       -0.18      2.47 o
  -2   7   9       42.15       50.13      4.37 o
  -1   7   9      386.76      379.45      8.66 o
   0   7   9       88.34       96.33      4.57 o
   1   7   9      102.36       92.30      4.88 o
   2   7   9      524.63      499.11      8.89 o
   3   7   9      351.33      369.16     10.34 o
   4   7   9      166.92      171.06      8.07 o
   5   7   9       45.99       43.07      8.02 o
   6   7   9      542.66      507.75     14.50 o
   7   7   9       14.76       13.30      5.43 o
   8   7   9      116.03      106.77     14.29 o
   9   7   9       19.69       26.01      9.77 o
  -8   8   9        1.43        3.01      4.73 o
  -7   8   9       14.41       24.20      4.76 o
  -6   8   9       59.66       71.44      6.39 o
  -5   8   9       11.83       11.64      3.57 o
  -4   8   9      143.76      143.04      7.64 o
  -3   8   9      155.66      130.57      6.86 o
  -2   8   9      196.38      177.47      6.83 o
  -1   8   9       35.28       34.50      3.78 o
   0   8   9      469.11      501.64      9.81 o
   1   8   9       41.95       44.61      4.45 o
   2   8   9       14.25       12.56      2.54 o
   3   8   9       70.02       71.35      5.95 o
   4   8   9       30.38       27.63      4.56 o
   5   8   9       34.76       38.06      5.45 o
   6   8   9        0.97       -4.30      4.30 o
   7   8   9       53.84       42.23      7.92 o
   8   8   9       10.86       13.76      7.38 o
   9   8   9        2.50        4.84      7.98 o
  -8   9   9        0.00       -0.37      5.74 o
  -7   9   9       66.11       76.14      7.19 o
  -6   9   9        1.55        4.16      3.61 o
  -5   9   9      120.74      113.10      7.31 o
  -4   9   9        4.71        5.63      3.15 o
  -3   9   9       37.22       32.07      6.28 o
  -2   9   9      221.86      229.06      8.71 o
  -1   9   9       56.81       48.05      4.26 o
   0   9   9        0.48       -2.68      2.91 o
   1   9   9      145.68      141.87      6.39 o
   2   9   9        1.25       -0.02      2.20 o
   3   9   9        0.40       -1.39      2.55 o
   4   9   9       11.53       12.25      3.81 o
   5   9   9        0.13       -1.77      3.97 o
   6   9   9        0.18       -3.24      5.31 o
   7   9   9       43.19       45.92     10.25 o
   8   9   9       14.38       18.47      8.59 o
   9   9   9       21.97       29.04     11.03 o
  -8  10   9       49.80       51.36     11.45 o
  -7  10   9        2.94       10.65      6.54 o
  -6  10   9       83.47       90.35      7.26 o
  -5  10   9       13.27       16.48      3.96 o
  -4  10   9        8.08       11.52      3.43 o
  -3  10   9        4.35        4.97      2.88 o
  -2  10   9        7.57        4.85      2.85 o
  -1  10   9        8.70        6.02      3.11 o
   0  10   9       61.73       61.96      5.65 o
   1  10   9       14.59        7.76      5.05 o
   2  10   9      154.50      138.34      6.11 o
   3  10   9       57.78       55.83      5.75 o
   4  10   9       29.66       28.78      6.07 o
   5  10   9       18.86       11.74      5.33 o
   6  10   9        3.23        6.55      5.27 o
   7  10   9      107.55      109.01     14.32 o
   8  10   9       39.07       37.19     22.44 o
  -7  11   9        0.20       -3.23      3.59 o
  -6  11   9        0.00        8.85      4.46 o
  -5  11   9        8.02        8.61      3.48 o
  -4  11   9       63.98       66.39      5.95 o
  -3  11   9       28.09       28.70      4.09 o
  -2  11   9       17.72       16.27      4.03 o
  -1  11   9       24.10       24.57      4.41 o
   0  11   9      141.49      145.01      7.71 o
   1  11   9        2.54        4.03      3.24 o
   2  11   9       16.91       13.05      3.67 o
   3  11   9      193.44      162.86     10.32 o
   4  11   9        5.88        4.77      4.73 o
   5  11   9       31.42       29.18      6.68 o
   6  11   9        0.21        2.02      5.98 o
   7  11   9       33.20       41.54     10.15 o
   8  11   9        0.95       12.40      8.48 o
  -7  12   9        9.11       13.91      9.45 o
  -6  12   9       42.37       42.29      8.50 o
  -5  12   9        1.63        4.64      4.86 o
  -4  12   9        0.47        9.66      3.95 o
  -3  12   9      121.68      117.21      8.34 o
  -2  12   9       16.94       20.69      4.45 o
  -1  12   9      291.11      263.28     10.04 o
   0  12   9        1.51       -0.75      3.02 o
   1  12   9      158.22      182.96      9.71 o
   2  12   9      244.82      239.21     10.05 o
   3  12   9        6.39        2.95      5.21 o
   4  12   9       14.26       17.74      6.79 o
   5  12   9        3.24       14.69      5.68 o
   6  12   9        4.16        8.53      7.22 o
   7  12   9       18.79       32.94     10.40 o
   8  12   9        3.21       14.95     19.12 o
  -6  13   9        6.92       11.19      5.90 o
  -5  13   9       18.50       25.07      7.35 o
  -4  13   9        0.26       -2.60      9.51 o
  -3  13   9       72.74       72.65      6.96 o
  -2  13   9      108.79      106.93     10.06 o
  -1  13   9      323.41      317.54     11.40 o
   0  13   9        0.84       -0.21      3.36 o
   1  13   9      147.07      161.40      9.19 o
   2  13   9        1.45        4.82      3.90 o
   3  13   9      264.79      234.71     13.94 o
   4  13   9        9.36       11.32      8.68 o
   5  13   9        4.50        6.26      8.39 o
   6  13   9        0.18       -0.08      6.84 o
   7  13   9        6.38        5.53      7.94 o
  -6  14   9       49.63       55.66      9.75 o
  -5  14   9       10.68       11.60     22.97 o
  -4  14   9        1.72        3.80      4.84 o
  -3  14   9      140.67      134.93     18.16 o
  -2  14   9        0.40        4.36      3.81 o
  -1  14   9       56.74       53.35      6.41 o
   0  14   9       25.01       33.75      5.38 o
   1  14   9       14.08       10.68      4.21 o
   2  14   9      105.57       92.99      7.85 o
   3  14   9      111.55      129.10     12.85 o
   4  14   9       14.70        5.56      6.14 o
   5  14   9       15.50       24.35     11.25 o
   6  14   9        0.39       -4.30      7.75 o
   7  14   9      257.96      283.79     29.66 o
  -5  15   9        2.73       10.86      5.86 o
  -4  15   9        0.64        2.56     10.57 o
  -3  15   9        2.32        9.40      9.98 o
  -2  15   9       16.27       16.18      6.44 o
  -1  15   9        7.52        6.33      3.25 o
   0  15   9        6.81        6.63      4.16 o
   1  15   9       25.52       26.29      5.36 o
   2  15   9        0.05       10.73      6.14 o
   3  15   9        0.27       -4.01      5.58 o
   4  15   9       26.71       40.60     12.21 o
   5  15   9       15.88       -4.61      7.46 o
   6  15   9        3.19        5.66      9.70 o
  -4  16   9       54.53       64.28     15.33 o
  -3  16   9       47.67       48.42     21.00 o
  -2  16   9       16.08       18.27      6.71 o
  -1  16   9       11.63       15.04      5.95 o
   0  16   9        9.25       12.02      4.97 o
   1  16   9       64.76       67.22      7.57 o
   2  16   9       53.12       57.63     11.79 o
   3  16   9        1.38       11.74      9.21 o
   4  16   9       10.15       13.76     10.00 o
   5  16   9       10.82       14.71     10.66 o
  -3  17   9       62.24       65.09     13.20 o
  -2  17   9       73.11       73.21     12.65 o
  -1  17   9        2.36       -2.15      4.81 o
   0  17   9       10.88       22.71      6.89 o
   1  17   9       41.89       45.03      8.21 o
   2  17   9        7.74       13.23      7.55 o
   3  17   9       21.56       34.57     12.32 o
   4  17   9      113.60      165.21     22.83 o
  -2  18   9        1.43        3.46      6.75 o
  -1  18   9        0.19        1.90      9.88 o
   0  18   9       22.17       21.03      8.44 o
   1  18   9        0.89        5.44     12.92 o
   0 -12  10       56.44       55.58     11.90 o
   1 -12  10        7.25        7.51     16.56 o
   2 -12  10        3.03       13.07      8.87 o
  -2 -11  10        3.62       14.85     25.75 o
  -1 -11  10        5.82       11.96      7.97 o
   0 -11  10       16.46       23.74     14.80 o
   1 -11  10        0.24       -3.28      6.56 o
   2 -11  10        3.35        4.50     10.55 o
   3 -11  10        3.05        6.98      8.03 o
  -3 -10  10       29.97       41.27     27.90 o
  -2 -10  10        0.70        0.17      7.49 o
  -1 -10  10        0.02        4.61      6.93 o
   0 -10  10       21.40       25.57     15.99 o
   1 -10  10       37.54       50.61     10.90 o
   2 -10  10        0.53        2.02      6.94 o
   3 -10  10       46.76       54.35     10.70 o
   4 -10  10       19.61       20.42      6.47 o
   5 -10  10       10.97       35.07     14.74 o
  -4  -9  10        0.37       -5.19      6.38 o
  -3  -9  10       18.81       37.75      9.90 o
  -2  -9  10        9.11        4.49      7.78 o
  -1  -9  10        1.00        4.46      6.76 o
   0  -9  10        0.52       -6.93      8.43 o
   1  -9  10        0.18        0.22      6.03 o
   2  -9  10        2.97       -0.26      9.35 o
   3  -9  10        1.08       -4.76      4.76 o
   4  -9  10      115.03      117.72     10.87 o
   5  -9  10        0.66       -1.86      8.74 o
   6  -9  10        6.92        1.31     11.89 o
  -5  -8  10        9.01       12.04      5.33 o
  -4  -8  10        4.28        3.86      7.63 o
  -3  -8  10       51.60       49.26     24.23 o
  -2  -8  10       14.29        8.10     12.95 o
  -1  -8  10        8.06       18.30      7.95 o
   0  -8  10        6.39       10.94      6.69 o
   1  -8  10       11.66        3.92      6.65 o
   2  -8  10        1.94       -1.02     14.02 o
   3  -8  10       30.22       23.21      6.33 o
   4  -8  10       89.46       82.82      9.05 o
   5  -8  10       48.51       47.38     12.30 o
   6  -8  10        3.09       20.91      9.77 o
   7  -8  10        0.31        4.98     10.34 o
  -6  -7  10       21.16       15.27      6.28 o
  -5  -7  10        2.20        2.83      6.64 o
  -4  -7  10       22.89       22.28      5.79 o
  -3  -7  10       45.17       54.05     22.96 o
  -2  -7  10       14.93       12.96      6.80 o
  -1  -7  10       24.42       13.83      7.01 o
   0  -7  10       12.05       12.48      6.55 o
   1  -7  10       18.28       21.12      7.00 o
   2  -7  10       14.46       19.09      5.41 o
   3  -7  10      117.81      123.35     10.26 o
   4  -7  10      674.62      674.70     26.05 o
   5  -7  10        9.75       14.48     20.67 o
   6  -7  10       54.07       63.25     21.19 o
   7  -7  10       90.32      132.48     26.79 o
  -6  -6  10        1.32        1.04      5.24 o
  -5  -6  10      165.13      181.85     11.88 o
  -4  -6  10        4.76       12.94      6.82 o
  -3  -6  10        4.21        6.77      4.09 o
  -2  -6  10      147.74      145.94     25.14 o
  -1  -6  10        1.47       -3.95      4.80 o
   0  -6  10       30.10       40.73      8.29 o
   1  -6  10        6.02        4.75      4.20 o
   2  -6  10       34.98       39.91      6.51 o
   3  -6  10       29.29       33.37      8.52 o
   4  -6  10      269.22      247.11     17.64 o
   5  -6  10       59.60       76.06     13.05 o
   6  -6  10        4.82       18.31      8.84 o
   7  -6  10       48.53       75.32     12.97 o
   8  -6  10        1.95       74.87     17.23 o
  -7  -5  10       11.48       11.41      5.76 o
  -6  -5  10       11.33       14.95      5.57 o
  -5  -5  10       22.98       20.46      5.54 o
  -4  -5  10        1.91       -2.27      3.76 o
  -3  -5  10       44.29       45.12      5.76 o
  -2  -5  10      890.96      914.04     17.59 o
  -1  -5  10       56.08       46.70      8.79 o
   0  -5  10        0.82        1.10      4.74 o
   1  -5  10      236.80      223.78     10.58 o
   2  -5  10       13.74       19.94      4.90 o
   3  -5  10        3.34        5.59      4.46 o
   4  -5  10       33.22       40.63     18.01 o
   5  -5  10       70.51       78.04     12.55 o
   6  -5  10       21.50       29.53      9.52 o
   7  -5  10       57.93       83.83     13.47 o
   8  -5  10      168.87      195.74     18.19 o
  -7  -4  10        0.80       -2.99      4.52 o
  -6  -4  10       26.75       27.61      6.31 o
  -5  -4  10       17.09       15.57      8.42 o
  -4  -4  10       75.27       83.72      7.33 o
  -3  -4  10      235.07      222.63      9.37 o
  -2  -4  10     2269.52     2332.58     42.76 o
  -1  -4  10      763.95      770.79     18.38 o
   0  -4  10      469.15      464.35     20.51 o
   1  -4  10      351.01      321.98     14.79 o
   2  -4  10       42.19       41.42      6.09 o
   3  -4  10       71.23       70.25      7.23 o
   4  -4  10        2.62        4.63      6.69 o
   5  -4  10      187.29      166.98     15.53 o
   6  -4  10       28.53       35.27     13.76 o
   7  -4  10        0.64       10.06      6.93 o
   8  -4  10        2.90       16.42     17.88 o
   9  -4  10        6.94       16.73     12.16 o
  -7  -3  10       12.23        6.66      5.43 o
  -6  -3  10       30.92       29.70      6.18 o
  -5  -3  10       20.74       17.43      5.06 o
  -4  -3  10       15.75       18.01      3.66 o
  -3  -3  10       32.11       36.71      8.11 o
  -2  -3  10       67.56       71.09      6.03 o
  -1  -3  10      212.55      225.45      8.11 o
   0  -3  10      327.25      318.72     13.15 o
   1  -3  10     2669.19     2691.10     40.49 o
   2  -3  10       19.92       20.56      4.72 o
   3  -3  10       85.20       78.89      7.25 o
   4  -3  10       97.66       97.65     12.91 o
   5  -3  10       69.68       66.82     11.31 o
   6  -3  10        7.69       18.61      7.09 o
   7  -3  10        0.70        2.08     11.93 o
   8  -3  10        1.32       19.28      9.23 o
   9  -3  10       15.11       30.75     24.92 o
  -8  -2  10      252.47      287.24     22.84 o
  -7  -2  10       58.83       69.15      9.36 o
  -6  -2  10       14.38        9.37      4.97 o
  -5  -2  10       72.61       65.81      7.11 o
  -4  -2  10       18.37       11.81      7.45 o
  -3  -2  10      190.99      199.01      8.67 o
  -2  -2  10      362.20      351.85     11.00 o
  -1  -2  10     1139.54     1094.18     17.75 o
   0  -2  10      653.61      633.75     12.70 o
   1  -2  10      612.65      558.84     11.63 o
   2  -2  10      499.44      464.51     13.24 o
   3  -2  10        4.25        2.25      3.33 o
   4  -2  10        5.12       11.03      7.09 o
   5  -2  10       36.21       27.52     11.55 o
   6  -2  10       22.32       22.19      8.28 o
   7  -2  10        0.08        3.16      8.17 o
   8  -2  10       80.52       81.46     14.34 o
  -8  -1  10      231.84      273.07     15.97 o
  -7  -1  10       37.97       45.80      7.48 o
  -6  -1  10       56.66       58.14      8.29 o
  -5  -1  10        2.82        4.81      3.80 o
  -4  -1  10       47.87       49.84      5.73 o
  -3  -1  10       10.39       10.67      3.70 o
  -2  -1  10       60.46       57.37      7.95 o
  -1  -1  10      485.35      461.96     19.06 o
   0  -1  10       54.85       58.58      4.89 o
   1  -1  10       94.70       89.14      5.50 o
   2  -1  10       76.13       79.60      5.97 o
   3  -1  10       68.27       67.67      5.94 o
   4  -1  10       10.22        0.06      5.68 o
   5  -1  10       38.62       36.29      8.65 o
   6  -1  10       55.55       66.49     12.32 o
   7  -1  10        0.68        2.15     12.14 o
   8  -1  10       32.83       49.85     22.76 o
   9  -1  10       24.84       27.80     11.54 o
  -8   0  10       30.22       28.39      6.86 o
  -7   0  10        0.93        6.67      5.65 o
  -6   0  10        1.71       -3.61      3.61 o
  -5   0  10      150.30      152.93     10.31 o
  -4   0  10        7.00        7.65      3.73 o
  -3   0  10       14.56       13.18      4.30 o
  -2   0  10       51.83       63.38      4.57 o
  -1   0  10       85.58       95.40      6.77 o
   0   0  10      187.45      176.34      6.98 o
   1   0  10        4.28        5.65      2.60 o
   2   0  10        7.36        7.96      3.39 o
   3   0  10      167.07      157.15      8.76 o
   4   0  10       30.62       34.38      5.44 o
   5   0  10        5.77        6.18      5.75 o
   6   0  10        8.35       11.38      7.21 o
   7   0  10       11.75        0.45      6.92 o
   8   0  10        6.12       10.74      8.45 o
   9   0  10      169.22      190.55     20.55 o
  -8   1  10        0.08        5.75      6.88 o
  -7   1  10        2.26       -3.13      4.03 o
  -6   1  10        2.30        5.29      4.31 o
  -5   1  10        3.40       -0.59      3.80 o
  -4   1  10        9.79       11.46      3.95 o
  -3   1  10       84.89      100.94      6.79 o
  -2   1  10       34.64       41.49      5.14 o
  -1   1  10      193.70      195.45      7.27 o
   0   1  10       20.78       27.41      3.57 o
   1   1  10      159.52      157.91      6.82 o
   2   1  10        5.28        3.68      1.77 o
   3   1  10       24.86       24.68      4.14 o
   4   1  10        0.44       -1.97      2.91 o
   5   1  10       10.25        5.64      4.05 o
   6   1  10       26.69       20.46      8.36 o
   7   1  10        9.19        8.45      6.50 o
   8   1  10        2.60        3.03      7.69 o
   9   1  10       19.74       15.46     19.91 o
  10   1  10       31.96       42.63     20.20 o
  -8   2  10        7.66       11.10      5.48 o
  -7   2  10        0.01       -4.18      4.18 o
  -6   2  10       35.12       25.16      5.51 o
  -5   2  10        6.56       12.82      4.53 o
  -4   2  10        0.08        5.32      4.09 o
  -3   2  10       17.20       15.77      3.25 o
  -2   2  10       23.04       18.69      3.67 o
  -1   2  10       45.67       36.50      4.07 o
   0   2  10       91.65      100.76      8.65 o
   1   2  10      524.38      538.76      9.27 o
   2   2  10      564.41      568.79      8.99 o
   3   2  10      289.25      260.22     13.38 o
   4   2  10       32.62       34.84      5.56 o
   5   2  10        1.41        1.72      3.33 o
   6   2  10        2.98        3.65      4.11 o
   7   2  10        1.42        1.26      6.03 o
   8   2  10        0.53       11.23     13.80 o
   9   2  10       30.57       37.61     10.78 o
  10   2  10        0.01       22.86     21.27 o
  -8   3  10       36.67       45.76      7.71 o
  -7   3  10        3.03        2.10      4.46 o
  -6   3  10        1.20       -0.39      3.88 o
  -5   3  10      140.28      130.37      9.00 o
  -4   3  10      152.43      158.43      9.53 o
  -3   3  10      186.88      195.89      7.85 o
  -2   3  10       51.52       50.24      4.77 o
  -1   3  10        4.24        4.68      2.82 o
   0   3  10      364.50      360.45      8.91 o
   1   3  10        5.42        4.71      2.06 o
   2   3  10     1151.65     1178.43     14.49 o
   3   3  10       67.66       59.67      4.51 o
   4   3  10        3.11        1.54      3.26 o
   5   3  10       96.52       92.95      8.31 o
   6   3  10        2.54        4.01      4.39 o
   7   3  10       50.84       42.77      7.14 o
   8   3  10       26.72       34.71      9.89 o
   9   3  10        0.68       -2.94      7.20 o
  10   3  10        6.42       16.14     13.56 o
  -8   4  10       12.40        3.63      5.20 o
  -7   4  10      190.60      217.64     13.14 o
  -6   4  10        7.82        2.70      4.42 o
  -5   4  10      103.82       95.28     14.49 o
  -4   4  10      661.64      669.96     16.25 o
  -3   4  10       44.93       45.35      7.14 o
  -2   4  10        1.74        1.06      2.90 o
  -1   4  10       20.65       18.82      3.47 o
   0   4  10        2.64        3.14      2.19 o
   1   4  10        4.22       -1.51      1.74 o
   2   4  10      806.79      794.29      9.51 o
   3   4  10      248.44      237.76      7.76 o
   4   4  10      149.98      139.80      6.90 o
   5   4  10       27.10       25.60      7.04 o
   6   4  10       44.55       50.39      7.34 o
   7   4  10        0.98        2.83      5.98 o
   8   4  10       17.53       15.74      6.49 o
   9   4  10        4.71       13.97      8.48 o
  -8   5  10       77.95       62.01     10.16 o
  -7   5  10       10.99        8.42      9.35 o
  -6   5  10       53.96       56.54      8.60 o
  -5   5  10       28.84       25.99      5.22 o
  -4   5  10      558.92      545.88     14.41 o
  -3   5  10      284.13      275.76      9.23 o
  -2   5  10       44.66       42.05      4.42 o
  -1   5  10       17.77       19.62      3.46 o
   0   5  10      116.11      107.82      5.48 o
   1   5  10       11.78       10.52      1.90 o
   2   5  10       97.37       88.89      4.50 o
   3   5  10      372.57      348.71      8.37 o
   4   5  10     1748.03     1536.82     55.27 o
   5   5  10      166.70      162.52     11.14 o
   6   5  10     1247.07     1132.43     26.16 o
   7   5  10       53.13       50.07     10.71 o
   8   5  10       37.45       32.58      8.79 o
   9   5  10       27.93       31.81     16.28 o
  -8   6  10       30.41       37.18     10.58 o
  -7   6  10       41.72       42.89      6.59 o
  -6   6  10       26.89       26.59      6.80 o
  -5   6  10      102.59      102.46      8.21 o
  -4   6  10     1250.92     1235.69     22.80 o
  -3   6  10      282.08      300.74     10.41 o
  -2   6  10       33.55       36.97      4.46 o
  -1   6  10       92.24       99.13      5.02 o
   0   6  10      502.66      461.01      8.61 o
   1   6  10       12.97       12.55      3.68 o
   2   6  10        0.37       -1.42      1.81 o
   3   6  10       60.23       59.88      5.27 o
   4   6  10     1199.36     1061.12     18.91 o
   5   6  10       11.71        4.93      3.62 o
   6   6  10      510.03      442.55     15.87 o
   7   6  10       11.40        8.11      5.32 o
   8   6  10       22.72       22.93     11.23 o
   9   6  10        0.02        3.88      7.48 o
  -8   7  10       15.99       12.57      5.38 o
  -7   7  10        6.54        7.41      4.90 o
  -6   7  10        0.00       -0.97      3.38 o
  -5   7  10        6.13        1.68      5.22 o
  -4   7  10      278.52      271.41      9.13 o
  -3   7  10       48.02       46.27      4.70 o
  -2   7  10        6.35       -3.09      3.73 o
  -1   7  10       71.13       71.65      4.91 o
   0   7  10       77.19       76.89      4.41 o
   1   7  10      194.00      199.10      5.57 o
   2   7  10       12.46       14.51      2.63 o
   3   7  10       68.96       71.73      6.82 o
   4   7  10     1620.26     1540.18     24.57 o
   5   7  10       49.02       47.56      6.20 o
   6   7  10       37.54       31.14      9.32 o
   7   7  10      336.22      302.80     23.90 o
   8   7  10        4.30        0.32      5.65 o
   9   7  10        0.86       -0.15      7.32 o
  -8   8  10        8.15        3.57      5.02 o
  -7   8  10        4.36        2.71      4.21 o
  -6   8  10       19.37       15.16      4.87 o
  -5   8  10        2.28        0.90      3.24 o
  -4   8  10       45.89       40.80      4.95 o
  -3   8  10       24.32       26.55      4.09 o
  -2   8  10      133.49      133.31      6.82 o
  -1   8  10        2.73       -2.02      2.31 o
   0   8  10      628.06      648.31     11.58 o
   1   8  10        2.50       -0.34      2.18 o
   2   8  10       12.15        9.82      2.59 o
   3   8  10       83.67       86.55      8.93 o
   4   8  10      159.22      152.84      8.20 o
   5   8  10       10.43       13.37      5.28 o
   6   8  10      305.61      270.94     13.45 o
   7   8  10      275.79      247.45     15.69 o
   8   8  10       10.01       17.70     10.46 o
   9   8  10        3.89        9.01     19.81 o
  -8   9  10       10.48        7.84      4.96 o
  -7   9  10       27.56       28.74      5.29 o
  -6   9  10        0.21       -1.82      3.43 o
  -5   9  10        0.08        1.11      3.20 o
  -4   9  10       33.39       28.36      5.10 o
  -3   9  10      123.99      132.55      7.33 o
  -2   9  10        2.30        3.18      2.79 o
  -1   9  10       42.75       37.48      4.06 o
   0   9  10      114.75      115.07      7.11 o
   1   9  10       50.23       47.70      4.99 o
   2   9  10        0.15       -1.77      1.77 o
   3   9  10        2.47        0.83      3.22 o
   4   9  10       68.83       76.42      8.83 o
   5   9  10      182.40      188.24     11.90 o
   6   9  10      113.78      118.85     13.50 o
   7   9  10      440.96      409.19     17.27 o
   8   9  10        3.82        3.05      6.66 o
   9   9  10        1.85        8.73     13.31 o
  -7  10  10        6.12        6.35      4.30 o
  -6  10  10       18.64       17.85      4.47 o
  -5  10  10       12.64       10.49      3.82 o
  -4  10  10       40.87       44.20      5.06 o
  -3  10  10        8.98        6.79      3.24 o
  -2  10  10      162.52      159.47      6.91 o
  -1  10  10       62.32       62.86      4.89 o
   0  10  10       48.76       56.54      5.56 o
   1  10  10      220.64      246.31      9.85 o
   2  10  10       12.83       11.38      3.06 o
   3  10  10        1.77       -2.65      3.48 o
   4  10  10       54.30       64.40      7.71 o
   5  10  10        0.00        2.29      4.56 o
   6  10  10       28.54       24.71      9.19 o
   7  10  10      103.56      103.68     16.11 o
   8  10  10        4.45        4.95      7.52 o
  -7  11  10        9.66        8.50      5.47 o
  -6  11  10        0.58        1.49      3.84 o
  -5  11  10       25.23       36.77     11.08 o
  -4  11  10        0.10        2.68      3.25 o
  -3  11  10        1.04        0.93      2.90 o
  -2  11  10       73.19       76.89      7.74 o
  -1  11  10       61.78       63.28      6.08 o
   0  11  10       85.49       86.21     10.16 o
   1  11  10      667.70      656.35     17.23 o
   2  11  10        0.59       -1.43      2.93 o
   3  11  10       34.25       42.57      9.38 o
   4  11  10       10.48       15.51      6.21 o
   5  11  10        3.19        8.63      5.15 o
   6  11  10       40.22       41.71      8.94 o
   7  11  10       22.33       28.87      9.03 o
   8  11  10        2.39        7.49      8.17 o
  -7  12  10        5.10        8.51      4.93 o
  -6  12  10        3.03        4.46      4.39 o
  -5  12  10        1.92        4.41      3.75 o
  -4  12  10       33.19       42.00     10.20 o
  -3  12  10       71.81       65.98      6.64 o
  -2  12  10       34.26       23.20      4.45 o
  -1  12  10       40.29       40.90      5.29 o
   0  12  10      252.85      226.04      9.58 o
   1  12  10        0.14        4.96      3.39 o
   2  12  10       19.54       15.61      6.14 o
   3  12  10       17.01       15.58      6.19 o
   4  12  10       46.05       27.46      7.86 o
   5  12  10        0.11       -2.58      6.33 o
   6  12  10        0.67        2.77      6.35 o
   7  12  10        0.36        2.86      7.30 o
   8  12  10        6.54       15.92      8.57 o
  -6  13  10        6.32        6.10      6.57 o
  -5  13  10       12.95       11.33      6.40 o
  -4  13  10       27.24       25.62      5.09 o
  -3  13  10      111.47      122.68      8.81 o
  -2  13  10       34.12       28.22      5.02 o
  -1  13  10        1.47        2.99      6.11 o
   0  13  10        0.57        5.04      3.51 o
   1  13  10      138.93      123.56     11.50 o
   2  13  10        0.13       -3.86      5.02 o
   3  13  10        0.25       -0.06      4.91 o
   4  13  10       16.95       16.82      6.56 o
   5  13  10        1.20        6.33      6.85 o
   6  13  10        0.22        1.98      6.23 o
   7  13  10        5.21       15.84      8.78 o
  -6  14  10       21.57       16.91     15.40 o
  -5  14  10       67.84       69.33     10.21 o
  -4  14  10       37.05       41.98      8.13 o
  -3  14  10      124.22      127.59     22.54 o
  -2  14  10       11.23        6.33      4.07 o
  -1  14  10        6.17        6.49      6.06 o
   0  14  10      101.40       88.14      7.89 o
   1  14  10        4.87        6.48      4.07 o
   2  14  10        1.41        3.55      5.39 o
   3  14  10       26.44       44.96      8.78 o
   4  14  10       26.91       13.46      7.26 o
   5  14  10      156.77      148.72     20.88 o
   6  14  10       12.64       -2.26      8.31 o
   7  14  10        1.60       21.29     11.55 o
  -5  15  10       76.91       61.84     14.97 o
  -4  15  10        1.89       -0.10      6.72 o
  -3  15  10       36.00       37.68      7.79 o
  -2  15  10       24.45       34.51      6.87 o
  -1  15  10        2.56       10.65      4.43 o
   0  15  10       44.57       33.91      8.19 o
   1  15  10        0.04        3.43      4.50 o
   2  15  10        5.57        3.37      8.54 o
   3  15  10        0.04       -4.52      9.55 o
   4  15  10       13.81       -0.65      6.45 o
   5  15  10       29.94       52.99     14.19 o
   6  15  10        6.56        9.33     10.39 o
  -4  16  10        4.94        6.19      5.33 o
  -3  16  10        1.02        4.25      5.99 o
  -2  16  10        0.65       -0.92      4.97 o
  -1  16  10       12.25       11.06     10.36 o
   0  16  10       14.55       24.57      5.54 o
   1  16  10       43.99       58.20     11.07 o
   2  16  10        0.61        0.82     10.83 o
   3  16  10       12.26        0.26      6.79 o
   4  16  10        2.05        1.00      9.07 o
   5  16  10       55.30       54.95     15.21 o
  -3  17  10        3.38        7.53      6.26 o
  -2  17  10       30.43       54.32      9.21 o
  -1  17  10       40.48       31.91      7.68 o
   0  17  10        1.41       -3.57      5.51 o
   1  17  10       17.18       20.24     12.05 o
   2  17  10       75.80       94.95     12.26 o
   3  17  10       36.95       56.17     14.01 o
   4  17  10       10.70       -0.18     10.70 o
  -1  18  10       11.15       12.64      7.55 o
   0  18  10        6.73        9.68      6.33 o
   1  18  10        0.45       -9.47      9.58 o
   2  18  10       18.69       16.34      8.59 o
  -1 -11  11        1.19       -4.51      6.50 o
   0 -11  11        2.63       -5.37      7.15 o
   1 -11  11       19.25       11.35     13.40 o
   2 -11  11        6.67        8.66      8.54 o
   3 -11  11       15.81       24.08     10.10 o
  -2 -10  11      116.42      130.88     35.41 o
  -1 -10  11        7.67       20.56     17.35 o
   0 -10  11        0.01        7.25      8.06 o
   1 -10  11       24.51       22.11     13.71 o
   2 -10  11       14.03        1.01      7.02 o
   3 -10  11       42.03       54.02     10.89 o
   4 -10  11        2.07        0.02      9.03 o
  -4  -9  11        5.69       -2.93      7.56 o
  -3  -9  11       17.30       18.17     32.10 o
  -2  -9  11       24.17       25.16      8.88 o
  -1  -9  11       22.24       22.72     11.16 o
   0  -9  11        7.14       -1.25     18.97 o
   1  -9  11       40.75       35.92      9.79 o
   2  -9  11      239.66      248.84     17.28 o
   3  -9  11        4.48        3.37     15.77 o
   4  -9  11        5.39        7.60      9.03 o
   5  -9  11       10.80       11.71      9.62 o
   6  -9  11       83.73      103.99     21.02 o
  -4  -8  11        1.22        4.38      8.02 o
  -3  -8  11        2.34        9.29      7.55 o
  -2  -8  11        3.34        8.27      7.41 o
  -1  -8  11        0.84        3.66     12.41 o
   0  -8  11        1.35       -9.04     16.98 o
   1  -8  11        0.07        0.54      8.85 o
   2  -8  11        2.30       -4.71     11.08 o
   3  -8  11        3.79        4.41      5.26 o
   4  -8  11        0.03       -4.30      7.71 o
   5  -8  11       11.04        9.23      9.85 o
   6  -8  11       15.75       32.66     12.09 o
  -5  -7  11        9.22       11.19      5.57 o
  -4  -7  11       65.98       81.26     15.87 o
  -3  -7  11        5.21        5.88      6.75 o
  -2  -7  11        5.86       -3.74     11.37 o
  -1  -7  11       22.06       19.48      8.02 o
   0  -7  11        9.06       12.87      6.92 o
   1  -7  11        0.57       -1.15      5.52 o
   2  -7  11       38.57       42.74      8.76 o
   3  -7  11      116.12      104.91     10.02 o
   4  -7  11       53.40       84.14     14.29 o
   5  -7  11       46.62       53.33     12.68 o
   6  -7  11        0.05       14.09      9.78 o
   7  -7  11        1.12       -0.32     17.47 o
  -6  -6  11        1.41        5.22      5.26 o
  -5  -6  11        0.99       -0.44      4.50 o
  -4  -6  11       28.57       41.62      6.39 o
  -3  -6  11       13.42        9.98      5.51 o
  -2  -6  11        4.47        6.47     10.06 o
  -1  -6  11      148.63      122.76     28.49 o
   0  -6  11        1.11       -0.02      5.84 o
   1  -6  11        5.86       11.24      6.50 o
   2  -6  11       59.36       62.66      7.79 o
   3  -6  11       41.34       52.70      7.28 o
   4  -6  11        0.15        5.20      8.64 o
   5  -6  11       44.44       43.58     11.33 o
   6  -6  11        2.92        2.46     12.46 o
   7  -6  11       10.24       28.90     36.30 o
  -6  -5  11       20.88       31.20      8.09 o
  -5  -5  11       22.90       28.93     10.08 o
  -4  -5  11       22.01       17.49      6.38 o
  -3  -5  11       10.28        6.84      5.64 o
  -2  -5  11       27.92       31.96      5.30 o
  -1  -5  11       52.64       57.97     19.86 o
   0  -5  11       22.28       28.30      7.50 o
   1  -5  11        0.00        2.05      4.07 o
   2  -5  11        3.82        4.84      4.46 o
   3  -5  11       22.41       28.38      6.21 o
   4  -5  11      121.53      113.11     14.94 o
   5  -5  11       15.33       13.18     12.53 o
   6  -5  11       25.68       29.79     16.93 o
   7  -5  11        9.09       15.54      9.66 o
   8  -5  11        6.61       32.99     26.98 o
  -7  -4  11        2.55        9.07     11.17 o
  -6  -4  11       25.92       45.18      7.22 o
  -5  -4  11       11.71       21.69      5.66 o
  -4  -4  11        0.85        2.45      4.13 o
  -3  -4  11       23.49       27.63      5.05 o
  -2  -4  11       33.88       31.75      5.18 o
  -1  -4  11       81.36       79.47      7.62 o
   0  -4  11       18.24       30.32      7.31 o
   1  -4  11       21.55       24.44      7.85 o
   2  -4  11       21.46       18.96      5.13 o
   3  -4  11       64.61       54.11      6.85 o
   4  -4  11        2.94        2.35      7.36 o
   5  -4  11        1.34        5.27     10.71 o
   6  -4  11       40.58       55.93     11.49 o
   7  -4  11        0.17       17.73      8.22 o
   8  -4  11       41.61       41.99     16.64 o
  -7  -3  11       15.11       14.52      6.08 o
  -6  -3  11        0.77        0.41      5.57 o
  -5  -3  11       37.16       45.98     12.17 o
  -4  -3  11      121.00      114.72      9.13 o
  -3  -3  11      236.03      241.07     10.01 o
  -2  -3  11      154.92      144.17      8.34 o
  -1  -3  11      358.33      357.71     21.48 o
   0  -3  11       38.04       40.52      4.85 o
   1  -3  11      537.77      531.82     25.89 o
   2  -3  11      225.70      217.71     10.49 o
   3  -3  11       92.22       93.12      8.09 o
   4  -3  11        0.19        2.73      6.73 o
   5  -3  11      217.97      213.55     17.54 o
   6  -3  11      163.20      177.37     16.26 o
   7  -3  11        0.72        6.40      6.80 o
   8  -3  11       11.25       18.16      8.82 o
   9  -3  11        0.00       38.76     31.05 o
  -7  -2  11       74.16       67.23      8.32 o
  -6  -2  11        2.03       -3.93      3.93 o
  -5  -2  11       18.84       18.05      5.30 o
  -4  -2  11       81.25       92.92      7.64 o
  -3  -2  11      562.09      548.08     16.25 o
  -2  -2  11      455.24      447.08     12.70 o
  -1  -2  11     1311.26     1348.51     24.54 o
   0  -2  11        2.83        1.27      3.07 o
   1  -2  11        0.15        3.30      3.06 o
   2  -2  11       68.65       71.93      6.97 o
   3  -2  11      116.57      126.18     13.81 o
   4  -2  11        3.65        2.72      6.43 o
   5  -2  11      199.49      198.48     15.43 o
   6  -2  11       56.03       58.00     11.20 o
   7  -2  11       58.19       61.22     11.63 o
   8  -2  11        0.40       11.71     13.14 o
   9  -2  11        2.03       11.91     19.39 o
  -7  -1  11       17.72       11.86      5.36 o
  -6  -1  11       20.60       14.10      8.17 o
  -5  -1  11      234.64      225.34     10.99 o
  -4  -1  11      272.80      275.11     10.67 o
  -3  -1  11      677.84      712.20     15.76 o
  -2  -1  11      240.14      241.25      8.96 o
  -1  -1  11     1033.77     1039.91     18.79 o
   0  -1  11       11.20        7.40      3.42 o
   1  -1  11       78.14       79.18      5.63 o
   2  -1  11       67.69       75.04      6.24 o
   3  -1  11        0.33        4.97      6.16 o
   4  -1  11        7.22       16.22      7.08 o
   5  -1  11       66.92       57.10     10.73 o
   6  -1  11       48.04       32.14      9.49 o
   7  -1  11       19.31       21.74      9.23 o
   8  -1  11      117.58      108.61     15.86 o
   9  -1  11      104.33      125.39     26.58 o
  -8   0  11       28.02       28.38      6.92 o
  -7   0  11       40.24       46.49      8.39 o
  -6   0  11       50.43       54.96      7.88 o
  -5   0  11       64.14       52.46      9.95 o
  -4   0  11       51.80       41.16      5.71 o
  -3   0  11      227.59      240.73      9.51 o
  -2   0  11      212.15      207.18     10.19 o
  -1   0  11      119.76      130.62      9.81 o
   0   0  11      623.56      622.01     12.90 o
   1   0  11      152.09      136.32      6.42 o
   2   0  11       67.57       67.30      4.88 o
   3   0  11        2.53        6.04      3.62 o
   4   0  11      167.96      140.90     14.28 o
   5   0  11       53.16       49.69      9.61 o
   6   0  11       22.73       27.67      9.07 o
   7   0  11       56.10       73.35     12.88 o
   8   0  11        0.49        5.78      7.70 o
   9   0  11       13.30       32.56     26.55 o
  -8   1  11        0.76       -4.70      4.70 o
  -7   1  11        4.83        3.08      5.15 o
  -6   1  11       13.29        9.44      5.07 o
  -5   1  11       92.16       70.28      7.56 o
  -4   1  11       78.49       75.87     11.50 o
  -3   1  11       44.46       42.03      6.00 o
  -2   1  11        8.06       13.80      3.82 o
  -1   1  11      109.39      127.55      7.02 o
   0   1  11      149.51      156.48      7.17 o
   1   1  11        9.39       10.83      3.04 o
   2   1  11        8.04        9.20      2.55 o
   3   1  11      112.82      113.67      8.04 o
   4   1  11      123.86      127.83      9.90 o
   5   1  11       10.27        4.68      5.75 o
   6   1  11        3.00        0.33      5.86 o
   7   1  11      121.75      118.33     18.84 o
   8   1  11       16.19       49.72     17.19 o
   9   1  11        3.48       14.93      9.18 o
  -8   2  11        0.36       -4.75      4.75 o
  -7   2  11       99.85      106.69      9.92 o
  -6   2  11        2.08        1.79      4.47 o
  -5   2  11       27.47       38.75      7.74 o
  -4   2  11      103.59      101.87     10.63 o
  -3   2  11       84.76       77.63     13.61 o
  -2   2  11       20.89       22.50      4.05 o
  -1   2  11      270.33      246.37      8.47 o
   0   2  11       98.75      101.37      6.03 o
   1   2  11      164.76      152.87      5.57 o
   2   2  11       25.85       27.17      3.45 o
   3   2  11       78.97       86.94      8.08 o
   4   2  11       23.86       22.91      4.85 o
   5   2  11        7.75        2.51      3.86 o
   6   2  11        6.30        1.69      4.45 o
   7   2  11       11.40        8.04     10.15 o
   8   2  11       18.90       17.93     24.67 o
   9   2  11        0.01        7.68      8.30 o
  -8   3  11        9.38        5.74      5.39 o
  -7   3  11       17.59       15.76      5.69 o
  -6   3  11        7.79        8.91      5.07 o
  -5   3  11        2.59        0.75      5.65 o
  -4   3  11       15.69       14.21      4.77 o
  -3   3  11        0.25        0.99      3.20 o
  -2   3  11        0.70        2.75      2.96 o
  -1   3  11      127.87      122.56      6.69 o
   0   3  11       14.17       13.75      3.31 o
   1   3  11       20.36       17.04      2.66 o
   2   3  11       68.04       74.96      4.00 o
   3   3  11        0.79        5.06      3.76 o
   4   3  11       64.87       48.04      6.74 o
   5   3  11       90.92       79.49      8.04 o
   6   3  11       20.41       23.88      5.81 o
   7   3  11      118.74      105.33     13.07 o
   8   3  11       38.33       32.00      9.36 o
   9   3  11       13.07       20.95     11.33 o
  -8   4  11       16.37       19.01      7.85 o
  -7   4  11       61.96       53.32      9.20 o
  -6   4  11      147.84      166.89     13.66 o
  -5   4  11       63.40       73.06      9.04 o
  -4   4  11       39.71       47.36      7.38 o
  -3   4  11       48.78       45.95      5.89 o
  -2   4  11      125.21      139.96      7.17 o
  -1   4  11       45.23       51.53      4.94 o
   0   4  11        6.07        6.82      2.82 o
   1   4  11       19.13       13.09      2.50 o
   2   4  11       27.15       26.42      2.73 o
   3   4  11      346.26      319.35     11.40 o
   4   4  11       22.01       13.45      8.31 o
   5   4  11       35.20       38.88      6.31 o
   6   4  11       22.66       28.54      6.21 o
   7   4  11        6.53        3.51      4.94 o
   8   4  11        1.97        4.29      5.48 o
   9   4  11       16.93       27.68     12.95 o
  -8   5  11        1.84       -0.64      6.21 o
  -7   5  11       98.97      106.97     12.15 o
  -6   5  11       69.21       80.90     12.73 o
  -5   5  11       38.23       33.29      7.19 o
  -4   5  11       84.65       76.00      8.45 o
  -3   5  11       47.73       49.99      5.16 o
  -2   5  11       30.00       36.99      4.56 o
  -1   5  11        9.51       12.64      3.82 o
   0   5  11       22.72       24.83      3.66 o
   1   5  11      106.79      103.08      6.78 o
   2   5  11      740.81      694.87     21.19 o
   3   5  11       37.32       43.00      4.65 o
   4   5  11      153.76      142.46      7.50 o
   5   5  11      180.21      187.34     21.04 o
   6   5  11       45.73       45.60      7.39 o
   7   5  11        3.06        3.82      4.88 o
   8   5  11        0.82       -0.67      5.13 o
   9   5  11       56.78       61.70     13.56 o
  -8   6  11        0.30        0.49      4.65 o
  -7   6  11       21.33       16.12      5.40 o
  -6   6  11        0.14        1.61      6.83 o
  -5   6  11        4.41        8.47      4.56 o
  -4   6  11       67.72       63.03      6.74 o
  -3   6  11       42.50       48.32      5.61 o
  -2   6  11       22.18       24.65      4.41 o
  -1   6  11      203.82      211.21      7.74 o
   0   6  11       19.69       21.75      2.90 o
   1   6  11      413.60      398.10     10.62 o
   2   6  11     1265.96     1171.19     23.03 o
   3   6  11        0.09       -2.81      2.81 o
   4   6  11      672.46      616.13     17.08 o
   5   6  11       31.27       34.37      6.38 o
   6   6  11       57.40       58.90      8.16 o
   7   6  11       70.73       66.64      9.03 o
   8   6  11        3.67        2.33      5.63 o
   9   6  11       11.01       17.88      7.11 o
  -8   7  11        2.07        6.75      6.45 o
  -7   7  11       39.15       25.05     12.84 o
  -6   7  11       25.17       18.44      5.22 o
  -5   7  11       10.79        6.89      3.73 o
  -4   7  11        8.83       17.89      4.14 o
  -3   7  11      176.73      168.75      7.52 o
  -2   7  11      558.31      572.51     12.02 o
  -1   7  11      439.98      445.60     10.11 o
   0   7  11       90.63      100.83      5.15 o
   1   7  11      171.94      158.25      5.54 o
   2   7  11     2669.15     2528.44     39.48 o
   3   7  11      531.31      512.34     12.69 o
   4   7  11     1263.20     1163.22     20.74 o
   5   7  11       17.18       20.40      5.81 o
   6   7  11       26.35       21.06      6.23 o
   7   7  11        1.28       10.23     10.11 o
   8   7  11        1.18        3.32      5.61 o
   9   7  11        5.04        8.84      7.91 o
  -8   8  11        0.68        8.72      9.01 o
  -7   8  11        2.77       -3.39      3.83 o
  -6   8  11        4.33       11.28      4.24 o
  -5   8  11        0.04        3.47      3.61 o
  -4   8  11       20.22       28.41      4.86 o
  -3   8  11        1.02        2.75      3.03 o
  -2   8  11      151.56      136.03      6.72 o
  -1   8  11        7.78        3.95      3.01 o
   0   8  11      113.41      112.26      6.86 o
   1   8  11       17.07       20.72      2.88 o
   2   8  11      937.92      911.00     17.31 o
   3   8  11      105.65      109.47     10.02 o
   4   8  11        0.28        2.67      3.49 o
   5   8  11        0.00        2.65      3.66 o
   6   8  11       19.87       16.37      5.93 o
   7   8  11       41.72       43.87      8.91 o
   8   8  11        4.84        2.00      9.04 o
   9   8  11        3.25        6.18      7.82 o
  -7   9  11       46.96       55.28      7.47 o
  -6   9  11       30.42       33.61      5.55 o
  -5   9  11       51.54       51.90      5.79 o
  -4   9  11        6.83        1.50      3.20 o
  -3   9  11       60.75       56.48      5.35 o
  -2   9  11      105.22      104.05      6.43 o
  -1   9  11       59.91       58.08      4.80 o
   0   9  11        0.83        1.46      2.40 o
   1   9  11        8.25        5.96      3.15 o
   2   9  11      227.14      216.53     11.14 o
   3   9  11      318.40      320.90     16.04 o
   4   9  11      115.90      113.63      8.08 o
   5   9  11       20.81       24.82      6.91 o
   6   9  11       18.46       20.41      9.67 o
   7   9  11       21.67       14.75      6.27 o
   8   9  11       61.98       43.79     10.91 o
   9   9  11       10.72        1.53      8.71 o
  -7  10  11       65.01       69.22      8.05 o
  -6  10  11        7.50       11.07      4.66 o
  -5  10  11        4.35        3.88      3.63 o
  -4  10  11      106.68      113.74      7.64 o
  -3  10  11       86.30       82.39      6.38 o
  -2  10  11      260.51      253.89      8.50 o
  -1  10  11      128.62      123.65      6.79 o
   0  10  11        3.71        0.95      3.14 o
   1  10  11        0.03        1.09      2.82 o
   2  10  11       23.21       13.48      4.63 o
   3  10  11       20.13       23.67      5.44 o
   4  10  11       49.12       50.51      8.82 o
   5  10  11       11.42       12.19      5.46 o
   6  10  11       19.72       14.95      6.10 o
   7  10  11       10.77       12.95      6.47 o
   8  10  11       10.59       16.34     11.28 o
  -7  11  11        8.26       10.30      7.60 o
  -6  11  11       60.28       72.82      8.23 o
  -5  11  11       52.21       60.74      6.27 o
  -4  11  11        0.04       -1.78      3.37 o
  -3  11  11      226.97      213.85      8.47 o
  -2  11  11       51.07       60.34      5.44 o
  -1  11  11        5.46        2.45      3.23 o
   0  11  11       27.50       37.41      5.08 o
   1  11  11       34.10       29.46      5.83 o
   2  11  11       60.86       55.65     13.06 o
   3  11  11       11.56       10.86      5.50 o
   4  11  11       44.16       38.25      7.06 o
   5  11  11        9.28       11.23      5.71 o
   6  11  11        5.58        1.58      5.36 o
   7  11  11        1.72        4.90      7.11 o
   8  11  11       21.82       29.41     10.10 o
  -6  12  11        8.00        8.07      4.82 o
  -5  12  11        7.21        7.47      3.89 o
  -4  12  11        0.53       -0.32      3.13 o
  -3  12  11        2.70        2.52      3.61 o
  -2  12  11       53.37       46.40      8.48 o
  -1  12  11       49.42       34.93      5.20 o
   0  12  11       12.24        9.87      3.96 o
   1  12  11       10.06        8.12      3.78 o
   2  12  11        5.57        9.55      5.88 o
   3  12  11        0.80       -4.67      4.67 o
   4  12  11       90.71       83.54     14.01 o
   5  12  11       45.86       36.99      7.12 o
   6  12  11        3.52       -1.10      5.92 o
   7  12  11       63.47       44.72     10.54 o
   8  12  11        7.06       27.03     18.44 o
  -6  13  11        5.15        4.84      6.64 o
  -5  13  11       12.35       13.37      6.34 o
  -4  13  11        4.13        2.65      7.72 o
  -3  13  11       16.36       19.28      4.64 o
  -2  13  11       89.92       78.92      7.28 o
  -1  13  11       91.49       85.66      9.41 o
   0  13  11       18.89       16.29      7.80 o
   1  13  11       10.66       13.28      4.33 o
   2  13  11        1.41        1.61      5.28 o
   3  13  11       74.99       54.73     17.94 o
   4  13  11        9.55        8.66     11.19 o
   5  13  11        8.25       13.37      7.06 o
   6  13  11       20.17       36.28     12.00 o
   7  13  11       28.77       40.30     11.04 o
  -5  14  11       69.66       54.45      9.45 o
  -4  14  11        4.68        4.78      8.23 o
  -3  14  11        2.04       10.32      4.28 o
  -2  14  11       42.14       44.14      6.25 o
  -1  14  11       50.34       42.97      5.95 o
   0  14  11        2.33        7.18      3.97 o
   1  14  11       71.48       81.63      7.60 o
   2  14  11        2.49       -5.21      8.07 o
   3  14  11      187.35      227.72     15.80 o
   4  14  11        0.30       -2.22      5.79 o
   5  14  11       31.50       16.32     13.04 o
   6  14  11       21.13       28.89     11.86 o
  -5  15  11       68.46       63.75     29.47 o
  -4  15  11       29.78       34.11      7.57 o
  -3  15  11        0.00       -2.26      4.67 o
  -2  15  11       18.18        9.23      4.60 o
  -1  15  11        0.37        3.75      4.17 o
   0  15  11        0.05        3.81      4.04 o
   1  15  11       71.66       77.46     10.50 o
   2  15  11       47.89       64.68     10.31 o
   3  15  11       16.71       15.14     21.55 o
   4  15  11       27.10       21.41      8.83 o
   5  15  11       20.86       31.73     12.15 o
   6  15  11       36.34       26.11     12.15 o
  -4  16  11        0.02       -0.10      8.01 o
  -3  16  11       38.58       34.12      8.17 o
  -2  16  11        8.80        0.93      5.28 o
  -1  16  11        0.21        0.75      4.18 o
   0  16  11        0.31        2.81      4.48 o
   1  16  11        0.26       -1.17      6.34 o
   2  16  11        1.65        2.95      6.56 o
   3  16  11      121.46      141.27     15.61 o
   4  16  11        0.30        4.83      9.13 o
   5  16  11        0.42        2.93     10.05 o
  -3  17  11       46.34       39.71      8.93 o
  -2  17  11        0.02        3.07      5.69 o
  -1  17  11       11.17       14.53      5.72 o
   0  17  11       17.15       23.39      5.95 o
   1  17  11      118.41      135.18     30.07 o
   2  17  11       21.99       17.84      8.06 o
   3  17  11       71.48       81.15     12.11 o
   4  17  11        0.44       -1.52      9.28 o
  -1  18  11        7.17        3.69      6.00 o
   0  18  11       22.76       23.32      7.60 o
   1  18  11        0.15        4.55      7.27 o
   2  18  11       15.74       10.36      7.93 o
  -1 -10  12        9.20        8.61      8.63 o
   0 -10  12        1.66        4.15      7.73 o
   1 -10  12        1.42       -6.13      6.71 o
   2 -10  12       25.81       13.11     15.10 o
   3 -10  12       26.65       -2.70     20.72 o
  -3  -9  12        0.14        4.09      8.30 o
  -2  -9  12       29.84       45.11     10.97 o
  -1  -9  12        3.65        5.80      7.41 o
   0  -9  12       38.43       33.27     10.23 o
   1  -9  12       93.29      105.58     14.13 o
   2  -9  12       25.50       18.65      8.50 o
   3  -9  12       14.01        2.35     18.56 o
   4  -9  12        9.07       23.06     10.76 o
   5  -9  12       80.00       82.13     15.26 o
  -4  -8  12       15.17       -3.09      7.99 o
  -3  -8  12       15.53       29.69     23.15 o
  -2  -8  12       65.53       47.54     11.25 o
  -1  -8  12        3.37        5.01      7.94 o
   0  -8  12       27.84       33.25      9.64 o
   1  -8  12        0.03        4.04     12.62 o
   2  -8  12        0.66        3.54     14.30 o
   3  -8  12        0.21       19.09     20.01 o
   4  -8  12      282.08      273.51     22.08 o
   5  -8  12      264.27      243.82     20.88 o
   6  -8  12        1.80        7.21     10.06 o
  -4  -7  12       46.86       29.85     11.00 o
  -3  -7  12       13.33        7.51     11.30 o
  -2  -7  12        1.01       -1.62      6.22 o
  -1  -7  12        2.62        8.31      9.64 o
   0  -7  12       75.75      104.14     13.45 o
   1  -7  12       13.63        4.76     10.31 o
   2  -7  12        2.60       -0.32     11.30 o
   3  -7  12        0.00       -2.87     10.29 o
   4  -7  12        8.23       22.30     10.55 o
   5  -7  12      272.55      271.53     20.76 o
   6  -7  12       22.09       24.07     11.89 o
  -5  -6  12        4.32        4.43      5.33 o
  -4  -6  12        8.73       15.53     17.43 o
  -3  -6  12        7.15       -1.51      6.77 o
  -2  -6  12        7.45       -5.00      6.13 o
  -1  -6  12      164.91      157.08     15.71 o
   0  -6  12       41.90       41.08      9.55 o
   1  -6  12      218.94      212.65     15.25 o
   2  -6  12       12.65       16.68      5.82 o
   3  -6  12       29.69       34.78     10.89 o
   4  -6  12       23.28       16.35     10.16 o
   5  -6  12       94.90       94.93     15.62 o
   6  -6  12       12.73       12.57      9.62 o
   7  -6  12       14.98       26.52     21.65 o
  -6  -5  12        1.03        7.91      7.11 o
  -5  -5  12       12.08       19.56      5.84 o
  -4  -5  12       12.40       14.92      6.97 o
  -3  -5  12       22.92       21.93      5.34 o
  -2  -5  12       23.42       21.22      8.16 o
  -1  -5  12      178.97      206.19     17.55 o
   0  -5  12        9.11        8.63      6.29 o
   1  -5  12       22.16       35.63      8.49 o
   2  -5  12      110.96      102.29      9.56 o
   3  -5  12       10.24       18.36      8.59 o
   4  -5  12       37.67       47.42     12.01 o
   5  -5  12        9.97       15.43      9.56 o
   6  -5  12        4.73       22.89     23.19 o
   7  -5  12        0.22       16.15     29.63 o
   8  -5  12       64.59      128.57     23.41 o
  -6  -4  12        0.06        1.21      4.89 o
  -5  -4  12        0.02        2.79      5.50 o
  -4  -4  12        1.05        4.84      4.86 o
  -3  -4  12       13.13       12.85      4.55 o
  -2  -4  12        0.14        8.18      4.00 o
  -1  -4  12      111.62      102.13     12.67 o
   0  -4  12        9.97        8.79      9.30 o
   1  -4  12       28.46       24.60      5.69 o
   2  -4  12        3.58        4.74      4.59 o
   3  -4  12        2.80       10.65      8.50 o
   4  -4  12       20.22        7.47      9.61 o
   5  -4  12        0.06       12.44      8.42 o
   6  -4  12      129.77      151.41     17.79 o
   7  -4  12        9.27       31.96     13.83 o
   8  -4  12       96.60      116.10     15.28 o
  -6  -3  12        0.93        8.37      6.97 o
  -5  -3  12       10.69        1.88      4.81 o
  -4  -3  12       42.85       48.56      7.29 o
  -3  -3  12       34.82       31.01      8.97 o
  -2  -3  12      202.20      204.90     14.20 o
  -1  -3  12        8.57        8.97      4.51 o
   0  -3  12        9.49       10.14     12.81 o
   1  -3  12       81.94       77.25      7.80 o
   2  -3  12       26.67       29.85      6.08 o
   3  -3  12        8.86        4.57      7.51 o
   4  -3  12      134.84      145.53     16.25 o
   5  -3  12        1.07        2.36      8.21 o
   6  -3  12        0.94       13.11     12.74 o
   7  -3  12        3.35       14.64      7.91 o
   8  -3  12        5.21       26.63     11.70 o
  -7  -2  12        0.02        1.59      5.18 o
  -6  -2  12       45.85       42.10      7.31 o
  -5  -2  12      213.68      220.94     13.11 o
  -4  -2  12      208.75      209.61     10.71 o
  -3  -2  12      322.07      299.16     12.20 o
  -2  -2  12       18.97        4.23      4.74 o
  -1  -2  12      273.79      263.14     13.26 o
   0  -2  12        1.46       -0.67      3.24 o
   1  -2  12       24.55       21.85      5.29 o
   2  -2  12       36.08       37.86      5.96 o
   3  -2  12        0.37        8.27     14.19 o
   4  -2  12       40.83       33.95      9.67 o
   5  -2  12        0.72        0.75      6.65 o
   6  -2  12        3.98        3.92     11.58 o
   7  -2  12        3.16        7.71     15.70 o
   8  -2  12       25.37       52.05     25.61 o
   9  -2  12      109.94      145.99     17.85 o
  -7  -1  12        0.00        7.08      5.76 o
  -6  -1  12       81.69       72.39     12.01 o
  -5  -1  12      447.48      465.31     15.71 o
  -4  -1  12       86.16       81.74      7.52 o
  -3  -1  12      571.25      606.87     14.93 o
  -2  -1  12        9.59       14.52      5.04 o
  -1  -1  12       70.37       79.21      7.34 o
   0  -1  12      109.29      133.27     10.83 o
   1  -1  12       71.57       80.65      5.89 o
   2  -1  12      135.49      144.59      9.00 o
   3  -1  12       14.88       15.24     11.34 o
   4  -1  12        0.36        1.36      8.91 o
   5  -1  12       89.13       75.58     14.76 o
   6  -1  12       63.32       70.94     16.29 o
   7  -1  12        0.18        9.58      8.22 o
   8  -1  12       54.23       70.77     20.48 o
   9  -1  12      104.40       95.29     15.71 o
  -7   0  12      142.07      161.46     12.12 o
  -6   0  12       47.21       48.90      7.44 o
  -5   0  12      364.98      372.59     14.00 o
  -4   0  12      193.19      220.59     10.40 o
  -3   0  12      177.86      175.92     11.34 o
  -2   0  12       52.58       58.53      7.06 o
  -1   0  12        4.84        2.59      3.08 o
   0   0  12      217.33      223.13      8.44 o
   1   0  12       11.17       14.54      3.50 o
   2   0  12      149.47      140.83      8.84 o
   3   0  12       10.29       15.72     12.38 o
   4   0  12        0.90        3.21      5.77 o
   5   0  12        3.99       12.06      6.78 o
   6   0  12       66.42       69.74     33.13 o
   7   0  12      128.87      124.25     15.80 o
   8   0  12      110.25      118.02     16.40 o
  -7   1  12       24.79       28.38      6.73 o
  -6   1  12       31.25       28.29      6.46 o
  -5   1  12      121.15      139.26     14.86 o
  -4   1  12      277.99      298.98     15.30 o
  -3   1  12       67.28       63.18      7.42 o
  -2   1  12       14.91       12.19      7.39 o
  -1   1  12      132.85      157.54      7.73 o
   0   1  12       67.49       73.51      5.85 o
   1   1  12        1.93        0.29      3.09 o
   2   1  12      172.60      154.01      7.13 o
   3   1  12     1228.84     1109.95     22.61 o
   4   1  12       92.02       88.38      7.95 o
   5   1  12      199.32      191.31     17.93 o
   6   1  12        0.06       -3.17      5.35 o
   7   1  12        0.19       11.54      9.50 o
   8   1  12       92.40       87.30     24.59 o
   9   1  12       54.70       70.91     25.38 o
  -7   2  12        6.88        5.82      8.56 o
  -6   2  12       30.16       26.44     14.75 o
  -5   2  12       14.85        6.97      6.48 o
  -4   2  12        6.79       11.20      5.01 o
  -3   2  12       52.68       49.64     10.27 o
  -2   2  12        9.24        5.28      3.41 o
  -1   2  12       43.65       51.99      5.18 o
   0   2  12      121.53      121.60      6.99 o
   1   2  12      129.35      120.86      6.54 o
   2   2  12      591.77      608.57     15.83 o
   3   2  12     1371.47     1369.46     37.17 o
   4   2  12       45.92       44.65      8.76 o
   5   2  12       32.53       23.42      5.40 o
   6   2  12        2.50        6.95      7.20 o
   7   2  12        0.12       14.66      7.30 o
   8   2  12       12.12       20.16     17.94 o
   9   2  12       76.53       70.72     33.40 o
  -7   3  12       42.17       35.92      6.84 o
  -6   3  12       45.24       53.28     13.51 o
  -5   3  12       15.51       11.22      5.83 o
  -4   3  12        3.87       -3.52      3.89 o
  -3   3  12      245.77      255.99     11.45 o
  -2   3  12        4.55        5.43      3.53 o
  -1   3  12      215.79      213.48      8.33 o
   0   3  12      106.57      106.50      6.62 o
   1   3  12      104.78      115.72      5.47 o
   2   3  12       20.77       20.20      4.70 o
   3   3  12     2270.32     2122.93     35.36 o
   4   3  12       27.17       18.12      6.48 o
   5   3  12      100.18      102.58      9.44 o
   6   3  12      452.87      412.93     15.64 o
   7   3  12       48.03       34.17     15.26 o
   8   3  12        4.30        0.06     21.66 o
   9   3  12        0.04       16.77     15.82 o
  -8   4  12        2.98        1.04     10.40 o
  -7   4  12        0.44        7.69      6.60 o
  -6   4  12       70.34       94.53     14.11 o
  -5   4  12        0.70        3.93      5.21 o
  -4   4  12       47.05       35.35      7.10 o
  -3   4  12      255.37      246.13      9.21 o
  -2   4  12        2.47       -2.92      3.18 o
  -1   4  12       19.94       19.05      3.99 o
   0   4  12       29.57       28.48      4.20 o
   1   4  12       27.03       16.50      3.47 o
   2   4  12      273.65      261.43      8.59 o
   3   4  12      386.61      392.70     13.26 o
   4   4  12       48.00       44.83      6.31 o
   5   4  12       27.86       20.51      4.11 o
   6   4  12       53.14       42.12      6.99 o
   7   4  12        1.38        4.07      5.34 o
   8   4  12        1.38       -1.05      7.80 o
   9   4  12       22.30       31.56     10.54 o
  -7   5  12       38.27       33.50      8.16 o
  -6   5  12       38.30       32.73      8.06 o
  -5   5  12       12.85       17.78      6.20 o
  -4   5  12      117.59      109.10      8.44 o
  -3   5  12     1027.79     1014.15     20.31 o
  -2   5  12       29.40       33.56      4.69 o
  -1   5  12       19.45       20.25      4.12 o
   0   5  12       98.09      102.09      6.31 o
   1   5  12       29.39       31.67      3.96 o
   2   5  12       84.99       81.16      7.51 o
   3   5  12      155.77      150.48      9.12 o
   4   5  12       15.78       13.74      5.28 o
   5   5  12        4.25        6.14      4.61 o
   6   5  12       19.09       15.58      5.29 o
   7   5  12        4.53        3.80      5.29 o
   8   5  12        2.27       12.56      6.08 o
   9   5  12        4.89        2.97      9.61 o
  -7   6  12        0.38        6.48      6.61 o
  -6   6  12       14.17       11.58      5.99 o
  -5   6  12       45.94       41.94      7.90 o
  -4   6  12        7.85        9.49      4.49 o
  -3   6  12      353.57      369.07     25.93 o
  -2   6  12        1.15        4.09      3.48 o
  -1   6  12       86.15       84.86      6.03 o
   0   6  12       37.95       31.85      4.34 o
   1   6  12       10.43        7.23      2.41 o
   2   6  12      107.60       94.20      7.91 o
   3   6  12       27.96       19.94      4.86 o
   4   6  12       19.38        8.42      4.52 o
   5   6  12       75.45       75.11     10.31 o
   6   6  12        4.09        3.84      5.07 o
   7   6  12        0.18        6.86      5.36 o
   8   6  12        0.39        5.89      5.73 o
   9   6  12       27.96       48.96      9.17 o
  -7   7  12        9.78       15.10      5.21 o
  -6   7  12        0.18        0.20      5.58 o
  -5   7  12        4.98        8.17      4.04 o
  -4   7  12      142.51      144.71      8.04 o
  -3   7  12       33.63       29.68      5.21 o
  -2   7  12        6.70        5.78      3.06 o
  -1   7  12      239.47      242.04     10.74 o
   0   7  12     2326.81     2269.77     25.25 o
   1   7  12       19.94       21.36      3.08 o
   2   7  12      741.96      689.30     19.14 o
   3   7  12       40.06       42.51      6.20 o
   4   7  12      155.27      156.84     10.13 o
   5   7  12       27.53       30.85      7.03 o
   6   7  12        9.80       10.16      5.51 o
   7   7  12        0.01        0.44      5.19 o
   8   7  12        0.07        6.50      6.92 o
   9   7  12        3.74       10.06      6.56 o
  -7   8  12        5.02        9.87      4.90 o
  -6   8  12       10.32        6.33      4.83 o
  -5   8  12       19.77       21.05      4.66 o
  -4   8  12      192.59      211.48      8.86 o
  -3   8  12       14.12        9.01      3.59 o
  -2   8  12        4.92        4.78      3.34 o
  -1   8  12      159.28      154.36      6.56 o
   0   8  12     2078.74     2064.61     25.40 o
   1   8  12        0.00        2.39      2.23 o
   2   8  12      614.05      599.66     18.82 o
   3   8  12        0.09       -0.79      3.18 o
   4   8  12        1.61       -0.34      3.03 o
   5   8  12       28.74       20.74      5.90 o
   6   8  12        6.16       -1.77      6.11 o
   7   8  12       10.52       21.92      7.52 o
   8   8  12       12.56       28.71     10.43 o
   9   8  12        7.30        5.51      7.23 o
  -7   9  12        9.40       11.85      4.99 o
  -6   9  12        2.58        7.27      4.11 o
  -5   9  12        5.68        6.97      6.32 o
  -4   9  12       98.59       97.31     10.12 o
  -3   9  12       86.60       90.78      9.06 o
  -2   9  12        0.04       -2.52      2.52 o
  -1   9  12       13.64       18.22      4.05 o
   0   9  12      449.96      428.95     10.02 o
   1   9  12      139.33      138.76      7.55 o
   2   9  12       45.06       35.74      7.09 o
   3   9  12        1.52       -1.60      3.90 o
   4   9  12        2.04        0.73      3.52 o
   5   9  12      128.17      122.46     11.04 o
   6   9  12      144.13      149.35     25.47 o
   7   9  12      343.79      327.07     16.01 o
   8   9  12       23.48       23.21      7.67 o
  -7  10  12        5.14        3.81      6.94 o
  -6  10  12       42.86       46.31      6.11 o
  -5  10  12       18.83       23.84      4.90 o
  -4  10  12      145.26      142.03      8.52 o
  -3  10  12        1.27       -0.76      3.12 o
  -2  10  12      128.78      114.47      7.05 o
  -1  10  12        6.58        3.63      3.37 o
   0  10  12      137.02      139.52      9.23 o
   1  10  12      163.68      168.13      8.31 o
   2  10  12       22.05       17.14      5.93 o
   3  10  12       19.17       16.06      4.91 o
   4  10  12       11.28        8.46      5.11 o
   5  10  12       26.14       20.12      6.22 o
   6  10  12       12.74       13.59      6.05 o
   7  10  12      263.28      235.58     18.00 o
   8  10  12        7.68       16.84      9.12 o
  -6  11  12       44.92       45.48      6.40 o
  -5  11  12       28.71       36.58      5.55 o
  -4  11  12       19.74       20.43      4.33 o
  -3  11  12       95.98       84.70      6.63 o
  -2  11  12       39.99       40.04      4.67 o
  -1  11  12        6.64        4.00      5.15 o
   0  11  12       64.23       73.30      6.59 o
   1  11  12      186.84      235.40     10.27 o
   2  11  12      128.06      138.17     12.54 o
   3  11  12        0.05        1.51      5.29 o
   4  11  12        0.95        2.94      4.59 o
   5  11  12        2.30        5.44      5.15 o
   6  11  12       32.39       37.27      7.83 o
   7  11  12       34.40       23.23      7.38 o
   8  11  12        7.77       17.62     17.62 o
  -6  12  12        0.59        1.04      3.74 o
  -5  12  12        0.30       12.37      4.27 o
  -4  12  12        0.07       -0.25      3.24 o
  -3  12  12       24.32       22.00      4.29 o
  -2  12  12       27.35       28.89      5.17 o
  -1  12  12      117.23      117.61      8.50 o
   0  12  12      223.43      210.58     12.06 o
   1  12  12      924.80      947.28     39.09 o
   2  12  12        1.12        5.60      4.90 o
   3  12  12        0.50        8.74      5.86 o
   4  12  12       13.84       14.75      6.60 o
   5  12  12       63.27       54.48      9.63 o
   6  12  12        1.45        6.67      6.54 o
   7  12  12       75.02       74.19     25.11 o
  -6  13  12        1.98        6.78      5.06 o
  -5  13  12        1.40        7.77      4.05 o
  -4  13  12       31.74       30.58      8.61 o
  -3  13  12       10.33        7.90      5.08 o
  -2  13  12       24.68       24.16      5.03 o
  -1  13  12       12.94       16.66      4.55 o
   0  13  12       18.44       15.32      4.46 o
   1  13  12      690.00      712.28     28.53 o
   2  13  12      157.78      151.25     17.43 o
   3  13  12       15.11       11.44      9.90 o
   4  13  12       93.65      104.48     24.17 o
   5  13  12        0.25        1.99      6.32 o
   6  13  12        1.71        3.85      6.77 o
   7  13  12        7.79       13.93     10.29 o
  -5  14  12      173.41      238.70     16.69 o
  -4  14  12        1.14        6.55      5.64 o
  -3  14  12       79.00       78.31      8.72 o
  -2  14  12        5.01        3.25      3.77 o
  -1  14  12       13.21       13.57      4.76 o
   0  14  12        6.47        5.47      5.43 o
   1  14  12      152.67      170.51     19.67 o
   2  14  12       12.08       18.25      7.35 o
   3  14  12        3.41        6.70      6.54 o
   4  14  12        4.24        5.29      6.56 o
   5  14  12        0.01        2.21      5.96 o
   6  14  12        2.51        1.61      8.86 o
  -4  15  12      117.74      120.24     12.78 o
  -3  15  12       23.10       22.18      5.32 o
  -2  15  12       11.18       14.63      5.04 o
  -1  15  12        4.28        8.51      4.51 o
   0  15  12        0.15        7.19      4.64 o
   1  15  12        0.77        1.36      5.80 o
   2  15  12        2.87        8.12      6.62 o
   3  15  12        0.44       -2.41      6.11 o
   4  15  12       47.88       53.97     10.78 o
   5  15  12      236.53      270.94     28.60 o
   6  15  12       72.93       60.53     15.51 o
  -4  16  12        2.44        0.48      7.15 o
  -3  16  12        2.66        2.09      6.03 o
  -2  16  12       18.54       36.80      6.35 o
  -1  16  12        2.20        4.29      6.86 o
   0  16  12       18.24       15.23      8.19 o
   1  16  12      120.98      111.83     12.84 o
   2  16  12        8.09        6.39     10.23 o
   3  16  12        1.83        5.72      7.21 o
   4  16  12       31.57       40.44      9.86 o
   5  16  12      351.94      450.71     31.24 o
  -2  17  12       13.03       14.36      6.88 o
  -1  17  12        1.14       12.71      5.21 o
   0  17  12        8.49        0.31      6.39 o
   1  17  12       72.11       62.81     10.86 o
   2  17  12        6.35        9.92      7.61 o
   3  17  12       41.58       38.39     10.03 o
   0  18  12        1.38        1.15     11.03 o
   1  18  12       47.11       77.44     21.86 o
  -1  -9  13       26.79       51.03     15.55 o
   0  -9  13        1.92       -3.91      7.65 o
   1  -9  13      151.38      153.37     18.85 o
   2  -9  13       59.33       55.74     12.00 o
   3  -9  13       42.76       19.13     21.65 o
   4  -9  13        0.03       -7.58     19.00 o
  -3  -8  13        5.90        3.27      8.51 o
  -2  -8  13        1.69        3.62     12.31 o
  -1  -8  13        5.46       13.82      8.29 o
   0  -8  13        8.36        4.62     14.77 o
   1  -8  13       23.69       29.63      9.36 o
   2  -8  13        0.87       -0.70      6.97 o
   3  -8  13       13.74       14.74     20.12 o
   4  -8  13        3.58        8.48     19.94 o
   5  -8  13        7.97        3.85     10.56 o
  -4  -7  13        1.24       -1.24      7.62 o
  -3  -7  13        1.48        7.29      7.80 o
  -2  -7  13       97.84      136.73     39.62 o
  -1  -7  13       27.04       19.80     13.62 o
   0  -7  13        0.07        2.41     13.59 o
   1  -7  13       30.85       26.19      8.56 o
   2  -7  13      157.40      200.33     17.34 o
   3  -7  13        3.88       -3.91     18.14 o
   4  -7  13        0.46       -3.84      9.04 o
   5  -7  13       56.12       59.18     14.00 o
   6  -7  13        3.29       10.35     10.90 o
  -4  -6  13      108.82      143.69     53.13 o
  -3  -6  13       27.91       27.43     13.53 o
  -2  -6  13       55.69       81.20     12.82 o
  -1  -6  13        9.71       16.29     14.46 o
   0  -6  13       56.37       58.31     10.93 o
   1  -6  13       20.02       22.19      7.83 o
   2  -6  13       21.07       15.93      7.56 o
   3  -6  13        0.04       -0.87      8.51 o
   4  -6  13        0.13        2.18      8.94 o
   5  -6  13       15.98       10.96     10.62 o
   6  -6  13       94.85      101.46     16.74 o
  -5  -5  13       48.01       42.08      7.43 o
  -4  -5  13       29.85       28.94      8.13 o
  -3  -5  13        3.43       -0.13     15.92 o
  -2  -5  13       13.06       12.93      7.15 o
  -1  -5  13       47.50       49.11     25.04 o
   0  -5  13       74.85       68.85     10.84 o
   1  -5  13        1.63       -2.63      5.25 o
   2  -5  13        1.54        1.60      4.87 o
   3  -5  13        2.38        9.02      9.13 o
   4  -5  13        0.01       -2.15      8.81 o
   5  -5  13       13.13       12.40     10.39 o
   6  -5  13       38.18       51.21     12.53 o
   7  -5  13        3.96       26.27     24.45 o
  -5  -4  13        0.58        4.50      5.61 o
  -4  -4  13       11.78       13.61      6.82 o
  -3  -4  13       27.62       22.09      5.54 o
  -2  -4  13       36.23       25.81      8.82 o
  -1  -4  13       88.09       99.22     12.59 o
   0  -4  13       25.09       22.66      8.27 o
   1  -4  13        0.92       -4.28      5.11 o
   2  -4  13      115.94      110.54     14.30 o
   3  -4  13       27.31       24.38      9.39 o
   4  -4  13      116.53      167.25     18.44 o
   5  -4  13        1.59       10.92      8.66 o
   6  -4  13       75.44       97.79     15.68 o
   7  -4  13        8.28       17.99     20.80 o
  -6  -3  13        2.15        3.82      5.09 o
  -5  -3  13        0.46        4.36      4.94 o
  -4  -3  13        1.90       -0.53      4.32 o
  -3  -3  13        4.93        2.71      4.23 o
  -2  -3  13        9.99        6.67      7.87 o
  -1  -3  13       10.09       17.39     12.91 o
   0  -3  13        8.50        2.07      5.66 o
   1  -3  13        4.31        3.86      4.62 o
   2  -3  13        0.63       -1.95      4.20 o
   3  -3  13       40.77       35.32     10.32 o
   4  -3  13       29.15       32.54     10.40 o
   5  -3  13        4.39       15.17      9.76 o
   6  -3  13      135.82      156.78     17.96 o
   7  -3  13       61.11       83.81     14.35 o
   8  -3  13        2.59       36.30     27.92 o
  -6  -2  13       50.00       37.78      7.13 o
  -5  -2  13       38.42       47.45      7.37 o
  -4  -2  13       11.94       12.53      4.92 o
  -3  -2  13       12.66       13.30      5.62 o
  -2  -2  13       20.86       15.31      5.86 o
  -1  -2  13      156.33      162.36     10.52 o
   0  -2  13        0.26        0.64      3.73 o
   1  -2  13        6.32        6.60      4.53 o
   2  -2  13      194.12      195.74     10.77 o
   3  -2  13       27.07       39.44      9.99 o
   4  -2  13       48.16       58.60     15.17 o
   5  -2  13        4.30       11.67      8.08 o
   6  -2  13        1.79        3.57     13.09 o
   7  -2  13       25.68       28.78      9.37 o
   8  -2  13        2.57       -0.65     10.09 o
  -6  -1  13       58.31       54.35      7.94 o
  -5  -1  13      157.72      161.39     12.35 o
  -4  -1  13       26.91       16.76      8.84 o
  -3  -1  13       72.55       88.55      9.72 o
  -2  -1  13      128.42      135.59     11.25 o
  -1  -1  13        3.33       -0.84      4.07 o
   0  -1  13       37.01       31.98      4.67 o
   1  -1  13       11.52       15.55      3.86 o
   2  -1  13       45.31       55.33     10.75 o
   3  -1  13        0.02        1.01      7.09 o
   4  -1  13       17.90       28.58      8.80 o
   5  -1  13       14.87       12.69      7.74 o
   6  -1  13       28.99       39.78      9.72 o
   7  -1  13        0.95       15.69     15.07 o
   8  -1  13       12.49       25.82     11.97 o
  -7   0  13      189.60      164.23     12.69 o
  -6   0  13      120.26      130.50     11.25 o
  -5   0  13       85.76       96.58      9.16 o
  -4   0  13        1.25        0.15      4.62 o
  -3   0  13      105.91      106.26     12.43 o
  -2   0  13       45.10       44.12      6.57 o
  -1   0  13        3.64        3.58      4.18 o
   0   0  13        0.16        2.16      3.09 o
   1   0  13       43.33       43.37      5.69 o
   2   0  13        2.11        1.91      7.26 o
   3   0  13      128.99      116.27     13.93 o
   4   0  13      149.46      149.00     16.12 o
   5   0  13       81.92       77.75     13.82 o
   6   0  13        2.22       10.72     13.74 o
   7   0  13       60.64       77.16     22.14 o
   8   0  13        0.13       12.30     12.01 o
   9   0  13       30.90       67.37     34.41 o
  -7   1  13      318.87      294.02     17.38 o
  -6   1  13       45.72       40.45      7.38 o
  -5   1  13      232.53      233.46     12.91 o
  -4   1  13        0.56       -4.58      7.67 o
  -3   1  13       29.52       30.82      7.44 o
  -2   1  13        9.68        2.84      4.27 o
  -1   1  13       61.51       69.76      6.03 o
   0   1  13        7.94        6.21      3.52 o
   1   1  13      190.40      170.37      7.84 o
   2   1  13       19.53       20.59      3.72 o
   3   1  13        2.09        3.96      3.69 o
   4   1  13        3.18        2.32      6.34 o
   5   1  13      110.52      117.44     14.77 o
   6   1  13        1.02       13.80      6.79 o
   7   1  13       78.97       80.75     26.56 o
   8   1  13       18.05       26.11     10.41 o
   9   1  13       16.13       38.38     30.48 o
  -7   2  13       26.13       20.70      9.32 o
  -6   2  13       99.65      125.55     12.70 o
  -5   2  13        0.49       -1.85     10.46 o
  -4   2  13       37.34       39.41      9.22 o
  -3   2  13        0.43        0.90      4.33 o
  -2   2  13       39.00       38.57     10.71 o
  -1   2  13      284.00      288.32      9.59 o
   0   2  13      251.54      241.53      8.79 o
   1   2  13       27.81       18.05      4.45 o
   2   2  13        6.11        3.90      3.73 o
   3   2  13       75.22       46.84      7.10 o
   4   2  13       21.45       23.35      5.27 o
   5   2  13       16.52       19.28     10.29 o
   6   2  13       21.05       30.23      9.23 o
   7   2  13        4.93       13.25     20.22 o
   8   2  13        0.00       16.80     16.30 o
   9   2  13       23.78       45.47     18.98 o
  -7   3  13        0.14        3.80      6.45 o
  -6   3  13       36.29       30.90      8.49 o
  -5   3  13       35.65       31.31      7.62 o
  -4   3  13        0.66        4.40      4.44 o
  -3   3  13        3.11        3.31      4.39 o
  -2   3  13        8.08        6.35      3.68 o
  -1   3  13       18.96       22.96      4.27 o
   0   3  13      211.03      215.86      8.32 o
   1   3  13       85.64       61.77      6.36 o
   2   3  13        1.28        4.32      3.52 o
   3   3  13      198.55      152.49     10.05 o
   4   3  13        0.47        4.25      4.61 o
   5   3  13        2.87        4.22      4.08 o
   6   3  13       43.66       34.68      9.83 o
   7   3  13       91.11       77.05     14.98 o
   8   3  13        1.03        5.79     21.27 o
   9   3  13        2.07       27.13     24.82 o
  -7   4  13       17.44       21.85      7.55 o
  -6   4  13       46.52       51.09      9.23 o
  -5   4  13        0.08        4.42      5.50 o
  -4   4  13        9.63       12.63      5.85 o
  -3   4  13       26.92       33.25      6.14 o
  -2   4  13      125.22      131.42      7.91 o
  -1   4  13        3.93        2.82      3.15 o
   0   4  13       54.46       55.75      5.35 o
   1   4  13       65.70       63.06      5.28 o
   2   4  13       11.20       11.67      4.21 o
   3   4  13       15.61        6.91      4.17 o
   4   4  13      342.04      327.62     13.13 o
   5   4  13       91.62       78.85      9.52 o
   6   4  13       51.41       39.39      7.15 o
   7   4  13       58.12       64.32     19.16 o
   8   4  13        0.14        2.07      8.23 o
   9   4  13       27.52       51.00     21.84 o
  -7   5  13       44.53       59.58      9.96 o
  -6   5  13       48.66       41.42     11.59 o
  -5   5  13       49.43       53.88     15.23 o
  -4   5  13       16.52       18.89      6.11 o
  -3   5  13        2.14        0.12      3.57 o
  -2   5  13        0.47        3.49      3.48 o
  -1   5  13        0.66        2.77      3.23 o
   0   5  13      133.56      146.94      7.23 o
   1   5  13        0.37        1.19      2.81 o
   2   5  13       16.32       17.28      4.85 o
   3   5  13        7.92        4.11      3.69 o
   4   5  13        1.79        1.22      3.81 o
   5   5  13        1.00        3.94      4.47 o
   6   5  13       89.88       78.90     10.25 o
   7   5  13        2.43        1.49      5.00 o
   8   5  13       12.86       16.49      9.16 o
   9   5  13        2.37       26.02     10.56 o
  -7   6  13       10.95       15.99     12.94 o
  -6   6  13       22.46       22.22      7.56 o
  -5   6  13        0.20       -1.99      4.80 o
  -4   6  13        0.67        2.54      4.16 o
  -3   6  13        0.13        6.83      4.21 o
  -2   6  13       10.79       26.90      4.93 o
  -1   6  13        2.27       -0.33      3.02 o
   0   6  13      217.97      224.43      8.23 o
   1   6  13      182.88      182.13      6.20 o
   2   6  13        0.40       -0.15      3.33 o
   3   6  13       15.10       20.27      4.89 o
   4   6  13       56.47       67.17      7.89 o
   5   6  13        0.76        1.82      4.29 o
   6   6  13        6.13        4.26      5.03 o
   7   6  13      132.45      107.03     12.44 o
   8   6  13        0.63        2.27      7.20 o
   9   6  13       21.20       24.48     21.98 o
  -7   7  13        0.66        3.02      4.85 o
  -6   7  13        7.31       13.09      5.42 o
  -5   7  13        2.96        3.55      4.38 o
  -4   7  13        0.40        3.07      4.12 o
  -3   7  13      160.95      148.91      9.27 o
  -2   7  13      334.86      326.29     13.90 o
  -1   7  13       80.48       80.29      5.72 o
   0   7  13        1.03        0.90      2.52 o
   1   7  13       33.86       37.62      4.22 o
   2   7  13       71.50       88.30      7.96 o
   3   7  13      106.23       91.33     11.52 o
   4   7  13       97.74      113.98     10.01 o
   5   7  13       22.57        8.15      4.04 o
   6   7  13        2.62        5.32      5.44 o
   7   7  13        1.19        0.77      5.36 o
   8   7  13       18.80       24.90     10.81 o
   9   7  13       18.80       18.33      8.47 o
  -7   8  13        0.09        5.73      5.03 o
  -6   8  13       31.34       36.48      6.44 o
  -5   8  13        0.38        4.37      4.05 o
  -4   8  13       11.82       11.14      3.92 o
  -3   8  13        4.34        0.62      3.59 o
  -2   8  13      729.37      744.93     24.12 o
  -1   8  13       26.84       30.51      7.02 o
   0   8  13      618.20      616.19     12.32 o
   1   8  13      191.01      210.97     10.18 o
   2   8  13       42.06       35.66      5.96 o
   3   8  13       98.61       97.77      8.95 o
   4   8  13       15.43       12.70      5.33 o
   5   8  13       17.79       17.13      5.80 o
   6   8  13        0.00        2.35      5.09 o
   7   8  13       55.58       60.98      9.29 o
   8   8  13       19.38       24.51      8.23 o
  -7   9  13       13.05       14.37      5.70 o
  -6   9  13      204.80      202.95     14.83 o
  -5   9  13        1.66        1.05      3.77 o
  -4   9  13        0.09       -0.11      3.51 o
  -3   9  13      264.18      261.84      9.46 o
  -2   9  13     1685.69     1695.96     24.38 o
  -1   9  13       21.27       22.28      3.90 o
   0   9  13      196.54      194.41      7.42 o
   1   9  13       29.65       34.94     11.21 o
   2   9  13       18.70       17.32      4.83 o
   3   9  13        2.18        7.15      4.59 o
   4   9  13        2.82       -1.42      2.87 o
   5   9  13       67.89       69.44      8.96 o
   6   9  13       26.19       33.73      7.49 o
   7   9  13       26.55       29.52      7.69 o
   8   9  13        2.98        4.02      6.46 o
  -6  10  13       42.49       40.48      6.00 o
  -5  10  13       64.30       57.01      6.37 o
  -4  10  13       43.70       39.68      5.47 o
  -3  10  13       31.54       36.46      6.74 o
  -2  10  13      278.12      284.19      9.60 o
  -1  10  13       84.50       85.04      6.10 o
   0  10  13       84.64       85.60      6.19 o
   1  10  13       58.48       56.58      8.16 o
   2  10  13        5.37       -1.96      4.35 o
   3  10  13       43.37       42.22      8.12 o
   4  10  13       31.66       37.77      6.86 o
   5  10  13       10.45       17.19      6.33 o
   6  10  13       27.94       32.44      7.59 o
   7  10  13       36.51       39.09      8.41 o
   8  10  13       10.90       13.21      9.54 o
  -6  11  13       41.21       39.63      6.14 o
  -5  11  13        2.51        8.57      4.10 o
  -4  11  13        1.49        4.06      3.75 o
  -3  11  13        4.76        2.21      3.31 o
  -2  11  13       14.46       13.67      3.70 o
  -1  11  13        8.23        6.91      3.20 o
   0  11  13       15.42       18.76      5.37 o
   1  11  13       80.11       98.74     10.98 o
   2  11  13       31.59       22.76      6.94 o
   3  11  13        3.73        6.99      8.87 o
   4  11  13        2.50       12.51      6.55 o
   5  11  13        3.66        4.23      5.22 o
   6  11  13       34.43       39.21     15.19 o
   7  11  13        3.18        1.91     10.34 o
   8  11  13      113.77      131.09     24.89 o
  -6  12  13       10.58       12.98      4.80 o
  -5  12  13       26.68       24.12      5.00 o
  -4  12  13        2.66        8.02      3.88 o
  -3  12  13       46.35       47.19      6.06 o
  -2  12  13       26.10       14.21      3.75 o
  -1  12  13       13.07       11.63      4.05 o
   0  12  13        4.54        9.45      3.86 o
   1  12  13        6.76        1.85      4.95 o
   2  12  13       21.57       25.08      7.70 o
   3  12  13        0.47       -4.75      7.33 o
   4  12  13       23.73       28.91      7.91 o
   5  12  13       14.39       18.40     14.20 o
   6  12  13        5.51       12.35      8.87 o
   7  12  13        0.75        5.51      9.05 o
  -5  13  13       33.10       33.78      5.58 o
  -4  13  13        0.79        7.05      4.07 o
  -3  13  13        1.59        4.81      4.51 o
  -2  13  13       57.23       43.44      6.11 o
  -1  13  13       11.08       10.66      4.33 o
   0  13  13       32.84       26.09      5.38 o
   1  13  13        2.85        2.30      5.60 o
   2  13  13       66.14       57.55     12.09 o
   3  13  13      136.23      158.72     20.22 o
   4  13  13       30.54       15.01      6.95 o
   5  13  13       64.00       55.32     10.69 o
   6  13  13       10.77        3.76      6.85 o
   7  13  13        1.00       -1.08      8.22 o
  -5  14  13        0.00       -1.79      6.14 o
  -4  14  13        2.19        9.24      4.57 o
  -3  14  13        2.49       10.69      6.72 o
  -2  14  13        0.03       10.38      4.77 o
  -1  14  13       20.96       19.15      5.03 o
   0  14  13       15.53        9.27      4.91 o
   1  14  13        7.90        9.81      6.65 o
   2  14  13      141.85      145.59     20.36 o
   3  14  13        2.43        9.88      6.73 o
   4  14  13       41.92       37.09      9.43 o
   5  14  13        0.21       -4.71      6.38 o
   6  14  13        7.61       10.35     10.41 o
  -4  15  13        0.74        0.85      5.54 o
  -3  15  13        0.07        7.64      4.49 o
  -2  15  13       14.10       16.07      5.10 o
  -1  15  13        8.39       15.70      5.91 o
   0  15  13        1.06       12.01      6.74 o
   1  15  13       15.38        5.16      6.62 o
   2  15  13        2.42        8.28      6.67 o
   3  15  13        1.97       -1.49      5.96 o
   4  15  13       98.70      107.06     17.62 o
   5  15  13        0.45        7.83      7.28 o
  -3  16  13        5.26       19.13      7.05 o
  -2  16  13       18.05       22.69      5.77 o
  -1  16  13        2.10        7.98      4.83 o
   0  16  13        2.88        0.19      6.08 o
   1  16  13       12.82       19.01      7.80 o
   2  16  13        0.04        5.09      9.28 o
   3  16  13      194.58      194.90     19.06 o
   4  16  13       24.80       12.30      9.87 o
  -2  17  13       62.10       84.91     11.18 o
  -1  17  13      151.69      191.80     13.11 o
   0  17  13       16.89       24.15     16.37 o
   1  17  13       17.87       19.92      8.25 o
   2  17  13       88.88      102.09     13.10 o
   3  17  13      422.96      524.53     24.20 o
  -1  -8  14       23.96       28.50     10.52 o
   0  -8  14       30.20       29.10     10.44 o
   1  -8  14        7.58        3.37      8.23 o
   2  -8  14       12.02        7.94     22.37 o
   3  -8  14       20.31       11.68     21.41 o
   4  -8  14        0.65       14.18     22.15 o
  -2  -7  14       22.54       35.29     10.16 o
  -1  -7  14       19.38       20.18      9.50 o
   0  -7  14       29.73       37.96     14.46 o
   1  -7  14        1.52       -0.61      6.98 o
   2  -7  14        0.21       16.12     19.56 o
   3  -7  14        7.55      -10.26     17.46 o
   4  -7  14       47.76       45.20     13.91 o
   5  -7  14       61.06       71.50     15.78 o
  -3  -6  14        9.76       11.60      8.48 o
  -2  -6  14       90.55       83.26     24.45 o
  -1  -6  14        4.64        6.62      7.69 o
   0  -6  14       89.50       83.06     12.97 o
   1  -6  14       10.14        9.05      7.99 o
   2  -6  14        0.20      -10.54     18.29 o
   3  -6  14       42.71       66.23     24.41 o
   4  -6  14      104.49       90.91     16.21 o
   5  -6  14      386.15      370.61     31.33 o
   6  -6  14        4.04       14.23     11.18 o
  -4  -5  14      141.24      198.76     32.09 o
  -3  -5  14       23.63       22.36     12.26 o
  -2  -5  14       13.72       17.53      8.50 o
  -1  -5  14      251.42      283.98     18.94 o
   0  -5  14        0.00       -5.56      5.56 o
   1  -5  14       13.69        6.92      7.02 o
   2  -5  14        0.00       -5.06     16.67 o
   3  -5  14        5.29        8.75      9.50 o
   4  -5  14        1.31        4.69      8.89 o
   5  -5  14       80.52      103.12     16.74 o
   6  -5  14       47.40       69.56     14.26 o
  -5  -4  14        1.73        7.71      5.64 o
  -4  -4  14        0.04        2.39      7.33 o
  -3  -4  14        3.87        8.83      7.87 o
  -2  -4  14      106.85      102.38     13.69 o
  -1  -4  14      615.12      662.48     26.17 o
   0  -4  14       60.29       52.41     10.25 o
   1  -4  14       15.73       15.34      9.18 o
   2  -4  14       65.97       68.99     18.79 o
   3  -4  14        9.10       15.00      9.56 o
   4  -4  14      243.08      265.57     19.93 o
   5  -4  14       91.25       99.84     15.93 o
   6  -4  14       15.70       28.52     26.06 o
   7  -4  14       24.35       50.24     14.04 o
  -5  -3  14       38.99       55.78     11.02 o
  -4  -3  14       28.31       25.56      6.93 o
  -3  -3  14       88.69       81.90     17.08 o
  -2  -3  14        7.37        3.50      5.09 o
  -1  -3  14      637.33      655.54     28.25 o
   0  -3  14      235.11      222.63     15.22 o
   1  -3  14        6.63        6.83      6.49 o
   2  -3  14        0.05        4.64      8.36 o
   3  -3  14       35.31       34.72     10.07 o
   4  -3  14      120.37       97.64     15.38 o
   5  -3  14       36.55       42.37     12.15 o
   6  -3  14       18.44       13.47     15.70 o
   7  -3  14        4.90       20.10     14.83 o
  -6  -2  14       26.01       37.72     13.24 o
  -5  -2  14       32.46       39.77      9.23 o
  -4  -2  14        0.29        2.07      5.54 o
  -3  -2  14        2.51        3.17      9.05 o
  -2  -2  14       73.56       88.60      9.96 o
  -1  -2  14      260.42      261.01     12.12 o
   0  -2  14        2.94       10.11      6.32 o
   1  -2  14        3.69        0.08      4.44 o
   2  -2  14      306.85      338.91     20.11 o
   3  -2  14       65.94       73.52     13.08 o
   4  -2  14       36.45       38.69     11.09 o
   5  -2  14        3.54        2.98      6.65 o
   6  -2  14       13.96       20.13     11.71 o
   7  -2  14        0.05        9.24     19.31 o
   8  -2  14        4.14        9.79      9.04 o
  -6  -1  14        6.81       14.79      6.04 o
  -5  -1  14        0.05       -2.13      4.71 o
  -4  -1  14       19.34       19.51      6.38 o
  -3  -1  14       11.59        7.74      5.26 o
  -2  -1  14        0.73        7.63      5.47 o
  -1  -1  14       32.69       34.97      6.01 o
   0  -1  14      126.83      124.03      8.98 o
   1  -1  14       11.41       12.42      5.20 o
   2  -1  14        0.94        6.22      7.98 o
   3  -1  14       23.68       27.78      9.93 o
   4  -1  14        9.03       26.34      9.79 o
   5  -1  14       16.25       24.25      9.16 o
   6  -1  14        0.37        3.47     14.13 o
   7  -1  14        4.08       13.57     10.76 o
   8  -1  14        1.73       40.93     26.64 o
  -6   0  14       29.98       37.89     12.01 o
  -5   0  14       93.50       90.19     11.42 o
  -4   0  14       15.36       16.36      6.25 o
  -3   0  14       24.16       18.68      5.89 o
  -2   0  14       10.83       -1.05      4.92 o
  -1   0  14       11.11        9.97      4.76 o
   0   0  14       13.67       10.16      3.91 o
   1   0  14       51.64       48.27      5.64 o
   2   0  14       84.68       88.73     20.54 o
   3   0  14        9.47        3.31     10.51 o
   4   0  14       10.06        8.73      7.51 o
   5   0  14       48.07       44.71     16.66 o
   6   0  14       37.62       44.30     16.41 o
   7   0  14        0.01       15.02     21.20 o
   8   0  14        0.34       -7.67     11.87 o
  -6   1  14        2.07       -1.01      6.35 o
  -5   1  14       32.77       16.37      7.10 o
  -4   1  14       18.90       20.56      6.47 o
  -3   1  14        3.57        7.96      5.28 o
  -2   1  14        7.73       14.30      5.18 o
  -1   1  14        0.81        4.33      7.09 o
   0   1  14       16.47       12.37      3.97 o
   1   1  14        6.79        6.56      3.55 o
   2   1  14       30.02       20.35      4.33 o
   3   1  14       26.96       33.26      9.64 o
   4   1  14       37.15       39.49     13.48 o
   5   1  14       52.43       55.52     11.52 o
   6   1  14        0.95       17.00     11.49 o
   7   1  14       19.06       34.05      9.60 o
   8   1  14       34.59       46.82     24.42 o
  -6   2  14        0.00       -3.66      5.30 o
  -5   2  14       20.16       21.32      8.91 o
  -4   2  14        0.39        9.41      5.67 o
  -3   2  14        9.63       22.28      5.99 o
  -2   2  14        0.99       -0.88      4.14 o
  -1   2  14       35.24       27.25      4.70 o
   0   2  14       22.98       26.47      4.40 o
   1   2  14      120.78      100.88      6.91 o
   2   2  14       31.40       35.71      6.17 o
   3   2  14       47.27       44.65      5.88 o
   4   2  14       41.95       41.67      9.93 o
   5   2  14       64.76       47.81     11.44 o
   6   2  14       10.85        8.05      7.53 o
   7   2  14        7.33       16.34     11.54 o
   8   2  14       11.93       33.25     20.18 o
  -7   3  14        0.72        3.94      6.65 o
  -6   3  14        3.97       -0.15      6.07 o
  -5   3  14        3.93        5.32      6.10 o
  -4   3  14       76.24       84.83      9.14 o
  -3   3  14        0.27        0.89      6.03 o
  -2   3  14       10.53        5.78      4.71 o
  -1   3  14      113.49      107.09      7.42 o
   0   3  14        8.13        8.02      3.66 o
   1   3  14        2.49        9.62      3.55 o
   2   3  14       58.99       64.80      7.17 o
   3   3  14      592.23      580.99     17.17 o
   4   3  14        3.40        6.09     12.51 o
   5   3  14       51.85       50.02     10.64 o
   6   3  14        0.46        4.13      9.53 o
   7   3  14        1.07        7.25      8.59 o
   8   3  14        0.01       19.15      8.61 o
   9   3  14        3.21       10.20     12.57 o
  -7   4  14       18.02        4.70      8.98 o
  -6   4  14       32.71       38.19     13.63 o
  -5   4  14        0.59        3.48      5.69 o
  -4   4  14       26.08       29.58     12.83 o
  -3   4  14        0.97        8.14      4.97 o
  -2   4  14       34.33       38.40      5.36 o
  -1   4  14       65.80       64.67      6.09 o
   0   4  14        4.32        7.14      3.58 o
   1   4  14      214.10      192.73     10.29 o
   2   4  14      108.38      118.70      9.43 o
   3   4  14      474.25      450.84     15.17 o
   4   4  14       23.52       18.81      5.37 o
   5   4  14        2.61        3.50      4.93 o
   6   4  14       38.12       40.85      8.14 o
   7   4  14        7.84        7.05     10.33 o
   8   4  14        8.49        6.12      8.06 o
   9   4  14       25.49       21.52     14.74 o
  -7   5  14        0.00       -4.71      5.85 o
  -6   5  14       36.34       29.13     12.61 o
  -5   5  14       21.93       17.70     14.12 o
  -4   5  14       47.11       48.20     12.38 o
  -3   5  14      255.70      272.74     16.37 o
  -2   5  14        3.33        3.84      3.67 o
  -1   5  14       28.26       21.48      4.38 o
   0   5  14       33.25       40.38      4.95 o
   1   5  14       32.80       24.45      5.41 o
   2   5  14       42.09       39.79      6.28 o
   3   5  14       50.42       58.32      7.28 o
   4   5  14        0.30        8.40      4.54 o
   5   5  14        4.59        2.95      4.51 o
   6   5  14       62.31       51.36      8.99 o
   7   5  14       11.99       10.50      5.54 o
   8   5  14        0.36       16.79      9.17 o
   9   5  14       77.78       64.25     18.64 o
  -7   6  14       14.02       18.59     12.94 o
  -6   6  14       30.19       20.35      7.43 o
  -5   6  14       17.85       22.09      6.93 o
  -4   6  14        2.17        6.86      5.57 o
  -3   6  14      616.47      624.07     16.64 o
  -2   6  14      235.32      239.46     10.25 o
  -1   6  14       11.96       12.33      3.99 o
   0   6  14       37.88       37.12      4.93 o
   1   6  14       10.14        9.22      4.60 o
   2   6  14        0.62        7.54      4.17 o
   3   6  14       47.63       51.75     10.26 o
   4   6  14        9.04        7.86      4.66 o
   5   6  14      123.64      130.61     10.89 o
   6   6  14        5.22       11.27      5.60 o
   7   6  14      149.19      123.33     33.66 o
   8   6  14       35.66       39.82     19.82 o
  -7   7  14        0.40        5.61      6.46 o
  -6   7  14       16.39       16.80      5.65 o
  -5   7  14       49.77       52.13      9.08 o
  -4   7  14        0.53       -1.41      4.41 o
  -3   7  14      648.27      678.64     17.46 o
  -2   7  14      208.75      211.58     12.26 o
  -1   7  14        8.66        8.78      3.27 o
   0   7  14       77.94       82.02      5.69 o
   1   7  14       77.21       72.41      7.83 o
   2   7  14       11.84       10.63      4.46 o
   3   7  14       12.45        2.26      4.09 o
   4   7  14       12.39       11.52      7.40 o
   5   7  14        6.38        5.16      6.54 o
   6   7  14       22.18       25.81      6.79 o
   7   7  14        7.43        8.61      6.06 o
   8   7  14       76.97       93.91     13.10 o
  -6   8  14        0.65        0.16      9.46 o
  -5   8  14       17.50       10.87      5.21 o
  -4   8  14      244.02      252.36      9.97 o
  -3   8  14      129.58      121.10      9.12 o
  -2   8  14        5.89       -0.05      3.18 o
  -1   8  14       23.92       26.75      4.10 o
   0   8  14        0.05       -2.39      3.75 o
   1   8  14        1.28        1.08      4.63 o
   2   8  14       28.94       35.56      5.93 o
   3   8  14        0.97        2.14      4.14 o
   4   8  14       13.45       14.10      5.57 o
   5   8  14       69.80       74.45     11.00 o
   6   8  14       12.92       15.69      6.04 o
   7   8  14       91.73       91.21     11.07 o
   8   8  14       90.77       91.44     14.27 o
  -6   9  14        5.42       11.55      5.23 o
  -5   9  14       75.11       75.09      7.26 o
  -4   9  14      570.08      581.19     18.09 o
  -3   9  14       15.25       15.11      4.25 o
  -2   9  14      162.85      168.34      8.34 o
  -1   9  14        0.35        2.35      2.83 o
   0   9  14       63.91       59.03      6.16 o
   1   9  14      124.96      104.85     18.49 o
   2   9  14       35.47       42.97      7.76 o
   3   9  14       25.25       29.68      6.51 o
   4   9  14       41.08       42.75      7.19 o
   5   9  14        5.45        9.36      5.49 o
   6   9  14       36.55       38.79     15.36 o
   7   9  14        5.35        8.45      8.54 o
   8   9  14       98.48       88.47     23.57 o
  -6  10  14       36.60       33.26      6.64 o
  -5  10  14       24.21       18.75      4.96 o
  -4  10  14      470.87      490.43     13.70 o
  -3  10  14        0.25        0.34      3.55 o
  -2  10  14      119.50      107.12      9.82 o
  -1  10  14       57.98       54.98      6.00 o
   0  10  14       16.86       13.40      3.42 o
   1  10  14        9.77        2.32      6.39 o
   2  10  14       38.49       48.09      8.29 o
   3  10  14       25.22       31.64      8.45 o
   4  10  14        0.05        2.37      4.75 o
   5  10  14        0.01       -4.09      6.49 o
   6  10  14        9.40        7.00      7.49 o
   7  10  14       88.81       74.45     16.36 o
   8  10  14      281.71      302.79     24.51 o
  -6  11  14        3.61        4.36      5.68 o
  -5  11  14       55.24       62.74      6.90 o
  -4  11  14      268.99      277.68     10.72 o
  -3  11  14       20.45       24.73      5.11 o
  -2  11  14        9.11       11.90      3.95 o
  -1  11  14       18.92       19.50      3.91 o
   0  11  14       13.13       21.55      4.54 o
   1  11  14      109.38       89.52     12.94 o
   2  11  14       51.71       52.47     11.79 o
   3  11  14        4.48        9.26      6.08 o
   4  11  14       92.20      109.90     13.81 o
   5  11  14       47.06       35.05     12.54 o
   6  11  14        9.34        6.25      6.75 o
   7  11  14        2.02       10.32     10.65 o
  -5  12  14       12.67       11.94      4.62 o
  -4  12  14        3.21        9.78      4.68 o
  -3  12  14       11.88       10.99      4.80 o
  -2  12  14        1.61        6.02      3.46 o
  -1  12  14       35.11       31.06      5.44 o
   0  12  14       74.21       64.50      9.00 o
   1  12  14        0.40        3.76      9.63 o
   2  12  14      149.36      155.51     14.13 o
   3  12  14        0.03       -2.43      3.75 o
   4  12  14       37.49       41.46      8.99 o
   5  12  14       14.07        7.66      6.87 o
   6  12  14        7.80        6.69      7.35 o
   7  12  14        0.12        9.15     12.17 o
  -5  13  14        0.17        6.44      5.21 o
  -4  13  14        0.98       10.17      4.31 o
  -3  13  14        1.89        1.91      3.64 o
  -2  13  14       23.88       27.46      5.52 o
  -1  13  14       63.76       56.73      6.78 o
   0  13  14        3.08        0.73      5.68 o
   1  13  14      136.60      144.58     18.44 o
   2  13  14       23.81       18.95     11.63 o
   3  13  14       42.16       44.64     11.16 o
   4  13  14        8.50       13.21     16.80 o
   5  13  14       23.51       15.23      8.13 o
   6  13  14        4.16        8.61      7.06 o
  -4  14  14        1.54       11.65      5.48 o
  -3  14  14        0.31        7.72      4.81 o
  -2  14  14        4.81        8.45      4.55 o
  -1  14  14        3.72       15.33      4.75 o
   0  14  14        9.09       10.01      6.31 o
   1  14  14        0.25        1.40      5.93 o
   2  14  14        3.62       -1.35      4.86 o
   3  14  14       14.17       32.16     12.59 o
   4  14  14        1.38       -1.46      6.10 o
   5  14  14        0.00        1.17      6.90 o
   6  14  14       16.86       11.34      8.35 o
  -4  15  14        0.76       10.95      8.27 o
  -3  15  14        4.54       16.54      5.18 o
  -2  15  14        2.01        4.87      8.66 o
  -1  15  14        5.99        9.42      5.40 o
   0  15  14       12.42       13.09     13.74 o
   1  15  14       23.97       15.65      7.46 o
   2  15  14        5.22       12.59      7.13 o
   3  15  14       11.97       20.45      8.21 o
   4  15  14       21.07       19.05      8.51 o
   5  15  14       25.28       19.58      8.58 o
  -3  16  14        4.21       18.57     11.24 o
  -2  16  14        1.14        4.90      4.52 o
  -1  16  14        3.41       -2.57      4.33 o
   0  16  14        1.41       -5.15      7.78 o
   1  16  14       16.27       10.59      6.62 o
   2  16  14       13.09       16.33      7.90 o
   3  16  14       14.05        8.01      7.39 o
   4  16  14        9.48       -1.05      6.89 o
  -1  17  14        1.10        2.21     11.55 o
   0  17  14       42.31       41.60      9.67 o
   1  17  14      248.37      278.89     17.63 o
   2  17  14       99.26       90.13     15.09 o
  -1  -7  15       16.37        0.96      7.76 o
   0  -7  15       17.01       22.14      9.31 o
   1  -7  15        2.57        8.52      7.86 o
   2  -7  15        0.93      -16.63     16.63 o
   3  -7  15        0.51      -18.39     18.39 o
   4  -7  15        2.13        3.56     21.17 o
  -2  -6  15       24.91       26.08     10.05 o
  -1  -6  15        3.16        5.07      7.59 o
   0  -6  15       15.60        9.42      7.88 o
   1  -6  15       38.08       26.32     15.44 o
   2  -6  15        4.44       -2.82     19.28 o
   3  -6  15       15.84       -7.08     20.09 o
   4  -6  15        4.14       -5.24     12.30 o
   5  -6  15       22.99        2.19     13.81 o
  -3  -5  15       25.23       42.93     15.45 o
  -2  -5  15       32.17       45.99     11.55 o
  -1  -5  15       14.10       17.33      8.56 o
   0  -5  15       50.93       59.64     11.21 o
   1  -5  15       11.31        5.01     12.38 o
   2  -5  15       10.96        0.89     18.78 o
   3  -5  15       35.55        4.71     19.31 o
   4  -5  15        0.05      -10.64     10.64 o
   5  -5  15       14.82       31.40     13.32 o
   6  -5  15        0.35        4.98     10.64 o
  -4  -4  15       40.57       38.62     35.98 o
  -3  -4  15        0.48        6.33     10.01 o
  -2  -4  15       21.22        3.43      7.47 o
  -1  -4  15        6.91       15.43     10.26 o
   0  -4  15       50.25       81.37     12.45 o
   1  -4  15        0.42       -6.59     14.20 o
   2  -4  15       37.86       23.57     19.52 o
   3  -4  15        0.26       15.05     10.23 o
   4  -4  15       39.49       28.41     10.82 o
   5  -4  15       48.87       53.12     14.41 o
   6  -4  15       95.68      137.27     18.99 o
  -4  -3  15       31.02       25.76      8.07 o
  -3  -3  15        2.71        8.85      5.51 o
  -2  -3  15        3.56       11.34      7.78 o
  -1  -3  15        0.73       10.73      7.21 o
   0  -3  15       39.21       48.59     10.12 o
   1  -3  15       13.01        7.84      6.40 o
   2  -3  15      389.55      396.40     22.80 o
   3  -3  15      134.55      161.97     19.04 o
   4  -3  15       11.71       21.01     11.05 o
   5  -3  15        0.19       15.67     14.36 o
   6  -3  15       68.65       89.61     15.65 o
   7  -3  15       44.85       67.34     22.47 o
  -5  -2  15        4.22        7.56      6.55 o
  -4  -2  15        3.49       13.23      7.60 o
  -3  -2  15        0.36       -0.44      5.69 o
  -2  -2  15       21.38       38.78      7.25 o
  -1  -2  15        4.56        8.03      7.00 o
   0  -2  15        5.91       -0.66      5.87 o
   1  -2  15        7.46       10.06     10.63 o
   2  -2  15       16.09       33.32     10.76 o
   3  -2  15        0.89        0.46      8.47 o
   4  -2  15       54.55       48.07     12.37 o
   5  -2  15        1.84        0.43     27.01 o
   6  -2  15       31.30       30.55     10.41 o
   7  -2  15        0.06       -1.64     10.57 o
  -5  -1  15        0.27       -2.20      5.51 o
  -4  -1  15       46.25       40.82      7.98 o
  -3  -1  15       12.72       19.20      9.23 o
  -2  -1  15       46.68       48.62      7.61 o
  -1  -1  15        5.01       11.07      5.17 o
   0  -1  15       84.25       74.33     31.28 o
   1  -1  15        5.51       -1.79      9.89 o
   2  -1  15      166.29      176.28     18.19 o
   3  -1  15      167.87      170.72     20.96 o
   4  -1  15        0.79        9.42      8.40 o
   5  -1  15        0.00        8.24     15.79 o
   6  -1  15      121.53      124.97     16.81 o
   7  -1  15       73.11       99.42     14.37 o
  -6   0  15        0.39        0.94     10.79 o
  -5   0  15        8.42        9.65      6.92 o
  -4   0  15       33.07       31.54      7.34 o
  -3   0  15       54.19       55.46      9.90 o
  -2   0  15       58.29       68.02      8.34 o
  -1   0  15        0.03        0.17      4.25 o
   0   0  15      103.42      111.53      8.95 o
   1   0  15       29.89       26.97     11.93 o
   2   0  15        0.00       -5.35      7.68 o
   3   0  15       29.23       31.48     10.12 o
   4   0  15        7.07        4.04      8.03 o
   5   0  15       48.14       48.70     11.42 o
   6   0  15       20.28       39.32     12.77 o
   7   0  15        6.41       32.55     16.95 o
   8   0  15        2.94       20.40     13.92 o
  -6   1  15        0.97        1.68      5.99 o
  -5   1  15        5.28       12.93      6.80 o
  -4   1  15       96.47       93.00     17.14 o
  -3   1  15       40.40       42.11      7.48 o
  -2   1  15        2.54        1.58      6.91 o
  -1   1  15        7.20        1.66      4.57 o
   0   1  15      343.86      321.99     10.87 o
   1   1  15      163.20      160.54     10.68 o
   2   1  15       27.79       19.45      7.76 o
   3   1  15        0.49        4.29      7.91 o
   4   1  15        0.17        0.20      7.08 o
   5   1  15        8.83        6.91      7.83 o
   6   1  15       41.35       35.87     20.65 o
   7   1  15       22.97       48.64     34.47 o
   8   1  15        1.63        4.76     12.71 o
  -6   2  15       13.89       10.08      7.18 o
  -5   2  15        0.15        7.30      6.21 o
  -4   2  15        1.72       10.00      5.70 o
  -3   2  15       35.25       30.13      6.77 o
  -2   2  15       11.22       19.01      7.68 o
  -1   2  15       36.36       25.12      9.86 o
   0   2  15        0.68        6.46      3.70 o
   1   2  15        0.17       -0.59      4.32 o
   2   2  15        3.49        6.10      7.51 o
   3   2  15      251.43      243.57     11.60 o
   4   2  15       60.95       51.66     11.03 o
   5   2  15       68.64       69.67     12.54 o
   6   2  15       23.21       21.96      9.08 o
   7   2  15        9.52       25.36      9.36 o
   8   2  15       22.95       40.91     23.24 o
  -6   3  15       29.07       37.90      9.61 o
  -5   3  15       20.13       24.33      7.89 o
  -4   3  15        0.93       -1.00      5.21 o
  -3   3  15      134.81      132.62     10.88 o
  -2   3  15       29.89       23.46      5.89 o
  -1   3  15       20.21        7.32      4.09 o
   0   3  15       62.14       50.39      5.55 o
   1   3  15      192.02      170.12     10.88 o
   2   3  15        1.25        5.46      4.37 o
   3   3  15       16.79       10.22      4.93 o
   4   3  15        3.64        5.11      6.67 o
   5   3  15        3.85       16.44      7.97 o
   6   3  15        7.25       15.92     13.00 o
   7   3  15       12.97       18.25      9.53 o
   8   3  15        0.03        9.22     11.52 o
  -6   4  15       47.58       65.77     10.52 o
  -5   4  15        5.99       13.59      6.76 o
  -4   4  15        6.33        9.46      7.77 o
  -3   4  15        3.42        1.37      5.10 o
  -2   4  15       21.13       19.56      4.99 o
  -1   4  15        5.59        3.60      3.65 o
   0   4  15        1.13        9.11      3.54 o
   1   4  15       83.40       68.72      7.74 o
   2   4  15        7.99        6.45      4.43 o
   3   4  15       20.29       18.19      5.42 o
   4   4  15       12.64       13.22      5.45 o
   5   4  15        7.41       12.50      6.57 o
   6   4  15       45.17       49.65     11.59 o
   7   4  15       17.75       26.81     10.02 o
   8   4  15       53.99       79.32     19.68 o
  -6   5  15        5.36        0.31      6.08 o
  -5   5  15       15.80       22.22      7.60 o
  -4   5  15        3.51        3.03      5.35 o
  -3   5  15      255.28      228.09     13.49 o
  -2   5  15       12.09        4.14      4.19 o
  -1   5  15      112.35      112.21      7.88 o
   0   5  15       23.41       21.13      5.27 o
   1   5  15       11.60        8.82      4.70 o
   2   5  15        3.51        4.32      4.18 o
   3   5  15       76.63       62.67     11.21 o
   4   5  15      147.97      153.11     18.75 o
   5   5  15       13.34       18.05      6.09 o
   6   5  15       20.49       11.72      6.55 o
   7   5  15       61.69       68.93     13.26 o
   8   5  15       27.60       28.83     23.86 o
  -6   6  15       44.55       55.43     18.44 o
  -5   6  15        6.99       23.91      7.58 o
  -4   6  15       32.21       42.28      8.17 o
  -3   6  15        4.68       -2.60      4.30 o
  -2   6  15       35.93       36.82      5.82 o
  -1   6  15        4.87       -0.05      5.39 o
   0   6  15        0.01       -1.74      3.11 o
   1   6  15       11.24       19.75      5.29 o
   2   6  15       21.08       17.96      5.09 o
   3   6  15       51.52       54.44      7.37 o
   4   6  15       60.20       50.40      7.22 o
   5   6  15        8.05       13.90      5.75 o
   6   6  15       54.93       69.51      9.22 o
   7   6  15      118.24      155.35     28.36 o
   8   6  15      107.56      120.55     36.79 o
  -6   7  15        0.61        5.58      4.80 o
  -5   7  15        9.86       -1.44      5.68 o
  -4   7  15        3.47        6.03      5.78 o
  -3   7  15       14.87       20.17      5.49 o
  -2   7  15       84.14       85.83      7.98 o
  -1   7  15       22.12       19.39      5.58 o
   0   7  15      131.84      137.60      7.34 o
   1   7  15       62.45       74.72      8.95 o
   2   7  15       15.42       12.12      6.01 o
   3   7  15        8.82        9.01      7.16 o
   4   7  15       49.32       41.41      6.99 o
   5   7  15       23.55       22.07      6.40 o
   6   7  15       56.53       64.03     13.21 o
   7   7  15       70.06       77.07     10.13 o
   8   7  15       15.09       12.84      7.77 o
  -6   8  15        2.90       11.38      5.40 o
  -5   8  15       15.06       22.94      7.59 o
  -4   8  15        9.42       18.84      4.81 o
  -3   8  15        7.86        1.26      3.54 o
  -2   8  15      120.44      127.48      7.94 o
  -1   8  15       82.96       81.27      6.29 o
   0   8  15      121.64      132.04      8.63 o
   1   8  15        8.98        5.43      5.18 o
   2   8  15        0.07        5.88      7.57 o
   3   8  15       77.12       76.50     10.81 o
   4   8  15       55.73       56.17      7.99 o
   5   8  15       88.41       94.41     13.00 o
   6   8  15       17.34       15.05     12.56 o
   7   8  15        8.69       15.36     12.11 o
   8   8  15       10.20       22.52     19.77 o
  -6   9  15      240.07      234.91     17.41 o
  -5   9  15        6.50       13.60      5.27 o
  -4   9  15       14.00       16.02      4.75 o
  -3   9  15        0.12       -0.09      3.53 o
  -2   9  15       11.75       13.68      3.91 o
  -1   9  15       13.71       13.02      3.74 o
   0   9  15       31.26       26.46      7.15 o
   1   9  15       42.23       39.24      7.64 o
   2   9  15        0.00        1.11      5.65 o
   3   9  15       16.83       21.16      5.92 o
   4   9  15      250.54      249.81     18.36 o
   5   9  15      124.41      107.47     19.49 o
   6   9  15        3.63       12.04      6.41 o
   7   9  15       65.41       55.25     14.64 o
   8   9  15       13.23       15.26      9.69 o
  -6  10  15       92.17       92.35     16.68 o
  -5  10  15       13.89       24.48      5.40 o
  -4  10  15       89.60       84.50      7.33 o
  -3  10  15       15.25       26.43      4.94 o
  -2  10  15        5.11        4.69      3.56 o
  -1  10  15        2.17        3.63      3.26 o
   0  10  15       11.27       19.77      6.23 o
   1  10  15        2.98        4.70      5.18 o
   2  10  15        7.28        0.35      5.19 o
   3  10  15        9.25        1.85      5.57 o
   4  10  15       13.85       15.95      8.54 o
   5  10  15        1.77       11.15      6.54 o
   6  10  15       18.02       28.23      7.26 o
   7  10  15        0.25       10.38      8.53 o
  -5  11  15       19.25       19.41      5.36 o
  -4  11  15        5.19        9.33      4.41 o
  -3  11  15        0.01       -1.22      3.39 o
  -2  11  15      122.37      127.46      7.93 o
  -1  11  15       41.88       44.92      5.29 o
   0  11  15        0.29        1.77      5.35 o
   1  11  15       70.29       65.25      9.50 o
   2  11  15       43.25       45.29     13.53 o
   3  11  15        0.17       11.69      6.38 o
   4  11  15        6.98       -0.35      5.41 o
   5  11  15       46.46       41.22     17.66 o
   6  11  15       79.57       77.89     15.58 o
   7  11  15       42.41       39.56     17.36 o
  -5  12  15       30.40       33.50      5.84 o
  -4  12  15       29.08       28.67      5.42 o
  -3  12  15       10.12        3.24      3.72 o
  -2  12  15       98.60       98.47      8.06 o
  -1  12  15       85.31       87.14      7.96 o
   0  12  15        3.65        6.14      7.37 o
   1  12  15        4.56        8.06      6.20 o
   2  12  15       20.78       25.82      7.95 o
   3  12  15       50.64       41.64     16.02 o
   4  12  15        0.05        2.39      5.98 o
   5  12  15        0.10       -4.98     11.60 o
   6  12  15        0.29        1.14      7.07 o
   7  12  15        6.66       12.22     12.52 o
  -4  13  15        4.56        6.41      4.19 o
  -3  13  15        0.08        7.75      3.84 o
  -2  13  15        1.82        6.09      4.34 o
  -1  13  15        1.74        7.37      4.38 o
   0  13  15        1.41       14.85      6.89 o
   1  13  15        5.85        6.10      6.26 o
   2  13  15       37.01       46.21      9.51 o
   3  13  15        2.73        3.31      5.63 o
   4  13  15        0.30       -1.61      5.78 o
   5  13  15        3.24       -0.84      6.97 o
   6  13  15       19.81        5.00      7.40 o
  -4  14  15        0.28       11.71      5.02 o
  -3  14  15       15.80       19.42      5.37 o
  -2  14  15       20.56       18.20      5.38 o
  -1  14  15       36.70       39.40      6.31 o
   0  14  15        0.35        2.39      7.43 o
   1  14  15       25.73       26.42      8.15 o
   2  14  15       80.32       95.32     12.13 o
   3  14  15        1.34        0.96      6.13 o
   4  14  15       81.36      100.62     13.21 o
   5  14  15        7.17        7.24      7.62 o
  -3  15  15        0.23       11.85      7.74 o
  -2  15  15        0.90        4.99      7.31 o
  -1  15  15       26.63       32.00      8.14 o
   0  15  15        1.12        2.85      6.61 o
   1  15  15       15.81       31.41      8.53 o
   2  15  15       45.77       30.51     15.93 o
   3  15  15       11.61       12.74      7.53 o
   4  15  15       19.62       10.82     11.08 o
   5  15  15        3.36       10.54     11.07 o
  -2  16  15        0.00        5.12      4.82 o
  -1  16  15        1.36       15.48     12.69 o
   0  16  15       10.19       12.19      9.78 o
   1  16  15        0.55        6.83      6.94 o
   2  16  15       42.23       38.36      9.67 o
   3  16  15       20.44       26.14      8.90 o
   0  17  15       16.04       17.73      8.41 o
   1  17  15        1.03        1.43      6.84 o
  -1  -6  16       17.51       13.39     11.29 o
   0  -6  16       16.08        9.12     13.04 o
   1  -6  16       18.05       25.53     22.86 o
   2  -6  16       20.12       20.22     22.48 o
   3  -6  16        0.74      -18.75     18.75 o
  -2  -5  16        7.23       12.69      9.29 o
  -1  -5  16        0.00       -5.07      7.55 o
   0  -5  16       54.97       55.13     11.71 o
   1  -5  16       13.87       -5.68     18.85 o
   2  -5  16       17.34       11.65     20.93 o
   3  -5  16        0.56        4.75     19.25 o
   4  -5  16        0.34       -4.39     30.86 o
   5  -5  16        0.62        7.34     10.59 o
  -3  -4  16        3.09        7.53      8.14 o
  -2  -4  16        0.46       -1.47     18.98 o
  -1  -4  16       26.14       12.48     13.61 o
   0  -4  16       37.38       37.31     10.30 o
   1  -4  16        5.20      -14.03     16.39 o
   2  -4  16        0.00        5.24     18.23 o
   3  -4  16       15.16       37.62     22.78 o
   4  -4  16       16.57       22.07     22.92 o
   5  -4  16        0.01        5.52     11.28 o
  -4  -3  16        0.49       16.62     26.73 o
  -3  -3  16        1.23        8.67      6.71 o
  -2  -3  16       32.72       31.16     10.66 o
  -1  -3  16       14.73       13.90      8.75 o
   0  -3  16      154.25      153.35     15.65 o
   1  -3  16       29.55       46.97     23.38 o
   2  -3  16       29.48       25.11     21.10 o
   3  -3  16        3.54       -2.28      9.44 o
   4  -3  16       65.93       81.82     15.51 o
   5  -3  16       33.99       66.34     16.80 o
   6  -3  16       17.50       43.44     21.19 o
  -4  -2  16        0.00        7.59      7.36 o
  -3  -2  16        0.40        7.34      5.95 o
  -2  -2  16        7.06        0.57      7.14 o
  -1  -2  16      114.91       90.23     16.35 o
   0  -2  16      246.47      264.54     17.26 o
   1  -2  16       25.10       46.18     21.66 o
   2  -2  16        9.76       19.49     10.56 o
   3  -2  16        0.36        6.79      9.26 o
   4  -2  16       30.55       32.94     11.84 o
   5  -2  16       22.80       27.06     11.84 o
   6  -2  16       22.00       31.43     10.97 o
  -4  -1  16       10.00       15.84      8.16 o
  -3  -1  16       11.46       17.88      7.30 o
  -2  -1  16       47.26       56.73     13.43 o
  -1  -1  16       32.90       32.59      8.81 o
   0  -1  16       56.83       41.16     28.49 o
   1  -1  16      117.32      143.72     29.27 o
   2  -1  16       61.38       69.06     13.46 o
   3  -1  16       35.47       47.40     12.45 o
   4  -1  16       35.32       47.05     12.53 o
   5  -1  16       23.07       34.64     11.05 o
   6  -1  16        0.18        8.94     10.86 o
   7  -1  16       13.01       58.01     20.66 o
  -5   0  16        0.00        3.68     12.40 o
  -4   0  16       36.67       37.22      7.84 o
  -3   0  16        4.21        8.18      6.12 o
  -2   0  16       39.88       43.98      7.69 o
  -1   0  16        0.63       -2.61      5.67 o
   0   0  16       49.05       59.28      7.30 o
   1   0  16        3.99       -5.44      5.44 o
   2   0  16        0.06        6.31      8.46 o
   3   0  16      151.82      167.88     18.48 o
   4   0  16        1.29        4.59     13.09 o
   5   0  16        6.07       21.35      9.60 o
   6   0  16       20.53       43.75     17.54 o
   7   0  16       10.16       55.08     32.23 o
  -5   1  16        0.08        3.77      6.32 o
  -4   1  16       23.58       30.63      8.53 o
  -3   1  16        3.47        9.44      5.94 o
  -2   1  16        1.04        2.41      4.90 o
  -1   1  16        0.00        3.65      5.23 o
   0   1  16       16.91       20.39      5.25 o
   1   1  16       62.65       68.89      9.59 o
   2   1  16        6.12        2.04      7.88 o
   3   1  16        4.74        7.74      8.75 o
   4   1  16       24.37       32.57     10.50 o
   5   1  16        0.39       11.11      8.44 o
   6   1  16        4.11       14.18      8.28 o
   7   1  16        0.22       11.09      9.89 o
  -5   2  16       10.91       10.37      8.98 o
  -4   2  16        0.94        5.14      7.94 o
  -3   2  16       20.71       15.36      6.41 o
  -2   2  16        2.11       -4.18      4.78 o
  -1   2  16        7.18       11.19      5.07 o
   0   2  16       47.40       51.02      6.01 o
   1   2  16      136.58      121.70     12.66 o
   2   2  16        0.22        8.00      4.49 o
   3   2  16       25.38       27.47     11.10 o
   4   2  16      591.49      496.85     25.22 o
   5   2  16       65.19       71.39     25.79 o
   6   2  16       23.69       25.46     12.12 o
   7   2  16        0.51        8.12     16.30 o
   8   2  16        9.42       22.98     12.66 o
  -5   3  16       41.38       47.53      9.27 o
  -4   3  16        0.63       -0.90      5.99 o
  -3   3  16       66.66       54.73     11.81 o
  -2   3  16       40.68       47.80      9.92 o
  -1   3  16       71.46       69.12      7.73 o
   0   3  16       63.78       57.99      6.21 o
   1   3  16       15.13       15.71      6.02 o
   2   3  16       44.47       47.08      9.54 o
   3   3  16      312.53      279.79     16.72 o
   4   3  16      395.52      419.77     23.38 o
   5   3  16        0.33        2.05      7.15 o
   6   3  16        1.11        7.71     18.17 o
   7   3  16       63.45       51.08     12.60 o
   8   3  16        0.15       21.73     19.23 o
  -6   4  16        0.76       -1.70      9.78 o
  -5   4  16        0.60        2.25      6.19 o
  -4   4  16        0.15        8.61      5.90 o
  -3   4  16       33.40       21.38      8.21 o
  -2   4  16      137.08      163.50     11.54 o
  -1   4  16       95.95       88.50      8.07 o
   0   4  16       25.85       26.93      8.18 o
   1   4  16      121.15      111.33      9.99 o
   2   4  16       14.32       34.74      6.50 o
   3   4  16       34.29       29.85      6.33 o
   4   4  16      765.63      687.01     20.48 o
   5   4  16       51.73       57.72     11.59 o
   6   4  16        3.70       15.53      8.83 o
   7   4  16       41.43       40.40     16.97 o
   8   4  16        7.58       26.73     22.93 o
  -6   5  16       10.77        6.89     11.37 o
  -5   5  16      140.10      143.86     13.88 o
  -4   5  16        0.96        1.82      7.42 o
  -3   5  16       13.55        8.32      5.80 o
  -2   5  16      273.23      275.23     11.70 o
  -1   5  16       13.29       14.51      4.71 o
   0   5  16       54.13       43.19      7.20 o
   1   5  16       27.38       23.75      5.94 o
   2   5  16        8.85       13.85      5.31 o
   3   5  16       52.11       43.66      7.08 o
   4   5  16      119.27      115.41     10.78 o
   5   5  16       61.50       62.57     11.33 o
   6   5  16       24.25       33.92     13.95 o
   7   5  16       43.93       70.59     13.33 o
   8   5  16        4.57       27.87     23.11 o
  -6   6  16       12.06       20.55      8.04 o
  -5   6  16        3.13       -0.75      5.83 o
  -4   6  16        0.14        2.39      5.50 o
  -3   6  16      101.98       98.75     10.52 o
  -2   6  16      236.72      242.53     13.63 o
  -1   6  16        4.45        1.92      4.14 o
   0   6  16       12.31        5.29      5.53 o
   1   6  16       15.44       18.23      8.80 o
   2   6  16        1.84        7.99      5.06 o
   3   6  16       47.33       50.63      7.56 o
   4   6  16       68.50       62.94      8.46 o
   5   6  16       55.65       72.83      9.12 o
   6   6  16      105.25      117.20     11.58 o
   7   6  16        1.49       15.02     13.25 o
   8   6  16        0.45       -6.33     12.51 o
  -6   7  16        0.47       -1.63      5.89 o
  -5   7  16       34.69       41.93      8.81 o
  -4   7  16       42.79       26.07      7.59 o
  -3   7  16       19.03       17.00      5.64 o
  -2   7  16      144.18      157.14     10.39 o
  -1   7  16       38.29       33.80      5.70 o
   0   7  16       24.62       20.68      6.64 o
   1   7  16       49.06       56.02      7.50 o
   2   7  16        1.99       -3.13      4.29 o
   3   7  16        8.07       17.20      7.44 o
   4   7  16       16.11       23.68      6.08 o
   5   7  16      255.24      259.34     13.81 o
   6   7  16       63.00       73.47     10.95 o
   7   7  16       23.90       18.71     15.77 o
   8   7  16        2.05       -9.24     11.55 o
  -5   8  16        0.55        2.67      4.73 o
  -4   8  16        0.11        3.84      4.52 o
  -3   8  16        8.93        3.87      5.47 o
  -2   8  16        4.12       10.83      3.87 o
  -1   8  16        5.42        6.10      3.47 o
   0   8  16        9.26        7.67     15.61 o
   1   8  16       66.07       64.18      9.26 o
   2   8  16        2.85        5.86      9.84 o
   3   8  16       72.96       71.16      8.54 o
   4   8  16       94.12      126.06     15.27 o
   5   8  16       53.75       56.10      9.86 o
   6   8  16       65.42       65.20      9.66 o
   7   8  16        2.48       12.50     10.20 o
  -5   9  16        7.66       11.11      6.31 o
  -4   9  16        8.95        2.90      4.23 o
  -3   9  16       11.57        4.20      3.79 o
  -2   9  16        0.01        1.58      3.89 o
  -1   9  16       25.34       25.32      7.09 o
   0   9  16        0.51        1.87      5.11 o
   1   9  16      101.84      110.11     11.61 o
   2   9  16       72.02       81.41     10.33 o
   3   9  16        7.63        1.13      6.40 o
   4   9  16       38.36       52.43     10.67 o
   5   9  16       32.04       32.60      7.33 o
   6   9  16        0.03       10.56     10.17 o
   7   9  16        3.00       16.16     12.75 o
  -5  10  16       13.19       20.48      5.81 o
  -4  10  16        7.71        9.91      4.20 o
  -3  10  16        5.86        7.01      4.08 o
  -2  10  16        2.41       -3.34      3.34 o
  -1  10  16        3.11        4.64      3.47 o
   0  10  16        0.64        7.54      5.48 o
   1  10  16        5.46        5.22     10.44 o
   2  10  16        3.85        9.19      7.31 o
   3  10  16       23.41       17.92      7.57 o
   4  10  16        1.89       -2.17      6.21 o
   5  10  16       31.76       34.75     10.28 o
   6  10  16       14.85       10.12     13.45 o
   7  10  16       77.75      102.38     21.04 o
  -5  11  16        1.39        7.28      4.98 o
  -4  11  16       32.09       21.05      6.08 o
  -3  11  16       18.71       17.64      4.57 o
  -2  11  16       41.47       35.75      5.32 o
  -1  11  16       85.29       93.62      6.99 o
   0  11  16        2.34        7.28     10.91 o
   1  11  16       10.63        4.11      5.54 o
   2  11  16       14.56       18.74     11.11 o
   3  11  16        6.48        6.94      6.70 o
   4  11  16       49.63       33.02      8.65 o
   5  11  16       21.45        7.87      6.82 o
   6  11  16       53.57       83.96     18.31 o
  -4  12  16        7.38       12.29      4.43 o
  -3  12  16        1.48        8.48      4.24 o
  -2  12  16        6.13        6.80      3.91 o
  -1  12  16        0.01        5.74      5.96 o
   0  12  16       69.63       74.52     10.24 o
   1  12  16       11.84       21.74      6.97 o
   2  12  16      230.56      228.04     16.05 o
   3  12  16       78.95       64.10     13.93 o
   4  12  16       49.37       40.08      9.36 o
   5  12  16       34.02       42.05     10.09 o
   6  12  16        0.46       -0.71      7.04 o
  -4  13  16        2.24        6.95      4.39 o
  -3  13  16        8.61        8.54      4.84 o
  -2  13  16       16.56       17.80      5.21 o
  -1  13  16       31.02       28.99      7.67 o
   0  13  16        2.61        5.51      6.16 o
   1  13  16      148.71      143.30     14.31 o
   2  13  16      380.66      328.66     25.02 o
   3  13  16       26.37       17.46      7.83 o
   4  13  16        7.09       14.43      7.58 o
   5  13  16        0.32        5.94     14.91 o
   6  13  16       21.01       10.39     12.20 o
  -3  14  16        4.21        8.83      5.63 o
  -2  14  16        7.87        5.27      4.69 o
  -1  14  16       14.44       17.50      6.81 o
   0  14  16       86.07      111.83     25.91 o
   1  14  16       10.99        2.84     11.68 o
   2  14  16      313.17      320.34     18.55 o
   3  14  16       26.29       30.95     18.17 o
   4  14  16        4.14        4.32      7.06 o
   5  14  16       38.37       40.56     10.44 o
  -2  15  16        0.61        4.11      7.15 o
  -1  15  16        3.00        6.66      6.31 o
   0  15  16        1.38        5.88      7.96 o
   1  15  16        0.44        1.18      6.90 o
   2  15  16       32.22       22.39      8.31 o
   3  15  16       12.27        5.66      6.84 o
   4  15  16        3.19        2.01      7.22 o
  -1  16  16        0.37       10.79      6.73 o
   0  16  16        3.10        7.56     11.08 o
   1  16  16        3.50       -3.60      6.59 o
   2  16  16       22.16        6.74     10.95 o
   3  16  16        5.29        4.06      6.98 o
   1  -5  17       10.37       14.98     19.89 o
   2  -5  17        6.44        2.04     21.01 o
   3  -5  17       32.38       -4.09     20.43 o
  -2  -4  17        5.79       -5.71      8.28 o
  -1  -4  17        6.76        3.96      8.75 o
   0  -4  17        2.88       -5.75     19.78 o
   1  -4  17       13.38        0.52     21.77 o
   2  -4  17        5.78        8.80     19.01 o
   3  -4  17        2.95       -6.14     18.71 o
   4  -4  17        0.83       -3.86     10.30 o
  -2  -3  17       21.72       20.76      9.72 o
  -1  -3  17       12.56        5.04     12.42 o
   0  -3  17       11.04        6.75      7.52 o
   1  -3  17        0.14      -13.12     18.42 o
   2  -3  17       23.28       10.66     21.62 o
   3  -3  17        6.08       11.26     19.52 o
   4  -3  17       60.13       63.15     14.67 o
   5  -3  17       26.79       11.04     11.67 o
  -3  -2  17        0.40        9.12      8.40 o
  -2  -2  17       46.54       37.49     10.82 o
  -1  -2  17        0.27        4.84      7.94 o
   0  -2  17       39.32       52.62     24.22 o
   1  -2  17        0.00      -18.14     18.14 o
   2  -2  17       36.87       16.48     21.67 o
   3  -2  17       66.30       82.69     16.05 o
   4  -2  17        4.59       -2.75      9.89 o
   5  -2  17        0.51        8.70     10.23 o
   6  -2  17        0.86       12.50     14.79 o
  -4  -1  17       18.31       28.53     22.76 o
  -3  -1  17        1.00        2.07      5.99 o
  -2  -1  17      139.00      172.97     13.20 o
  -1  -1  17      142.83      136.71     29.29 o
   0  -1  17       10.95       -7.29      7.29 o
   1  -1  17        4.39       -7.46     17.08 o
   2  -1  17       88.81      123.69     17.52 o
   3  -1  17       13.79        8.88     10.72 o
   4  -1  17       30.38       45.62     13.44 o
   5  -1  17        4.99       23.53     23.68 o
   6  -1  17        1.63       29.07     48.34 o
  -4   0  17       35.79       56.59     22.75 o
  -3   0  17        0.33        3.97      5.68 o
  -2   0  17       91.24       99.69     10.27 o
  -1   0  17        0.13        2.44      5.41 o
   0   0  17       89.94       81.26     24.96 o
   1   0  17        4.93       -8.64     11.82 o
   2   0  17       23.16       29.31     11.55 o
   3   0  17       13.06       23.87     16.75 o
   4   0  17        1.14       10.22     11.26 o
   5   0  17       16.20       34.27     15.50 o
   6   0  17       35.10       57.92     25.82 o
  -4   1  17        0.08       10.31      7.90 o
  -3   1  17        3.16        5.10      5.74 o
  -2   1  17       35.05       57.78      8.80 o
  -1   1  17       74.45       86.34      9.11 o
   0   1  17        6.17       19.46      7.04 o
   1   1  17       19.38       13.78     13.71 o
   2   1  17        2.71        4.64      8.89 o
   3   1  17        0.05       10.09      9.37 o
   4   1  17       34.26       36.81     14.38 o
   5   1  17        2.34       13.80     14.60 o
   6   1  17        0.37       20.05     19.53 o
   7   1  17       17.36      105.27     18.66 o
  -5   2  17        7.18        8.75      7.01 o
  -4   2  17       20.15        5.08      6.33 o
  -3   2  17       11.47        7.72      5.87 o
  -2   2  17        0.00        3.63      5.45 o
  -1   2  17       12.97       12.98      5.30 o
   0   2  17       50.94       64.66     10.41 o
   1   2  17       94.71      120.75     10.51 o
   2   2  17       56.59       66.21     13.55 o
   3   2  17        3.59       15.99      9.40 o
   4   2  17        3.67       31.15     10.36 o
   5   2  17       22.66       21.06     11.78 o
   6   2  17        8.35       18.51     13.96 o
   7   2  17       43.93       66.15     18.67 o
  -5   3  17        0.15        3.82      7.14 o
  -4   3  17       18.01       11.10      7.06 o
  -3   3  17       28.29       27.55      7.17 o
  -2   3  17        0.12       -2.23      5.71 o
  -1   3  17       21.52       17.28      6.83 o
   0   3  17       92.52       87.25      9.39 o
   1   3  17       19.00       18.36      7.21 o
   2   3  17        9.47        7.81      4.99 o
   3   3  17       20.14       24.22     10.28 o
   4   3  17        0.28        8.55     10.26 o
   5   3  17       12.38       22.21     11.48 o
   6   3  17        4.12       23.05      8.62 o
   7   3  17        0.09       24.01     23.81 o
  -5   4  17        0.24       -2.08      5.89 o
  -4   4  17       37.17       53.21     10.57 o
  -3   4  17       43.78       36.04      8.17 o
  -2   4  17       12.91        4.94      4.97 o
  -1   4  17       11.32       13.75      5.32 o
   0   4  17       17.34       15.25      7.73 o
   1   4  17      102.96      106.56     10.05 o
   2   4  17       36.73       32.45      6.38 o
   3   4  17       13.28       11.52      7.88 o
   4   4  17       31.03       38.46     10.75 o
   5   4  17       57.15       74.39     13.30 o
   6   4  17        0.24       18.92     20.62 o
   7   4  17       61.25       64.91     18.65 o
  -5   5  17       74.16       80.14     19.25 o
  -4   5  17        0.91       12.68      8.25 o
  -3   5  17       24.34       22.64     12.58 o
  -2   5  17        0.51        6.93      5.70 o
  -1   5  17      115.19       91.36      7.75 o
   0   5  17       10.72        7.82      5.50 o
   1   5  17        0.25        8.46      5.32 o
   2   5  17       42.71       31.57      7.92 o
   3   5  17        6.21        9.32      5.27 o
   4   5  17        1.15        8.89      9.18 o
   5   5  17       13.12       18.47     25.13 o
   6   5  17       14.92       30.44     11.19 o
   7   5  17        0.44       35.50     21.91 o
  -5   6  17        7.63       12.78      6.89 o
  -4   6  17        3.91        2.63      6.21 o
  -3   6  17       22.56       33.11      7.69 o
  -2   6  17        1.93        6.73      4.67 o
  -1   6  17        1.46        1.96      4.33 o
   0   6  17        0.50        9.18      5.77 o
   1   6  17       24.20       29.51      7.11 o
   2   6  17        1.84        9.74      5.32 o
   3   6  17       27.57       34.23     11.60 o
   4   6  17        6.55       17.14      5.71 o
   5   6  17        2.93       11.89      6.15 o
   6   6  17        8.52       22.17     18.95 o
   7   6  17      115.38      205.70     24.98 o
  -5   7  17       30.39       23.50      7.80 o
  -4   7  17        2.62       -0.05      5.72 o
  -3   7  17        0.52        2.71      5.34 o
  -2   7  17        4.85       11.41      4.97 o
  -1   7  17        2.14        2.82      4.32 o
   0   7  17        0.01        4.31      5.77 o
   1   7  17      107.21      107.53     11.40 o
   2   7  17       99.43      105.49     10.12 o
   3   7  17      145.57      179.21     12.59 o
   4   7  17      189.80      196.37     27.39 o
   5   7  17       27.55       39.08     19.26 o
   6   7  17        5.20       16.36     10.14 o
   7   7  17       13.39       49.92     19.40 o
  -5   8  17        3.39        8.26      5.04 o
  -4   8  17        0.03       -2.83      4.40 o
  -3   8  17        2.22        5.30      4.14 o
  -2   8  17        2.87        6.16      3.92 o
  -1   8  17        3.15        5.66      4.46 o
   0   8  17        8.20       10.92      6.14 o
   1   8  17        1.28       -2.43      5.00 o
   2   8  17        0.99       -0.96      5.40 o
   3   8  17      171.60      159.29     14.13 o
   4   8  17       59.24       54.82      9.55 o
   5   8  17       48.96       56.91      9.94 o
   6   8  17        0.00       10.45      9.01 o
   7   8  17       44.64       66.32     10.98 o
  -5   9  17        1.26       13.07      5.38 o
  -4   9  17        0.12        6.80      4.83 o
  -3   9  17       30.23       26.88      5.13 o
  -2   9  17      100.88       91.44      8.15 o
  -1   9  17        2.55        7.66      5.94 o
   0   9  17       50.44       50.55     10.36 o
   1   9  17       80.44       98.65     11.76 o
   2   9  17      223.96      224.17     15.41 o
   3   9  17       95.93       93.47     11.31 o
   4   9  17       24.78       47.51     16.41 o
   5   9  17        0.71       21.09     14.98 o
   6   9  17       43.06       69.79     12.62 o
   7   9  17        0.57       -0.33      7.09 o
  -4  10  17        1.56       16.12      9.20 o
  -3  10  17        0.10       -3.55      3.55 o
  -2  10  17       26.10       23.60      4.93 o
  -1  10  17       98.90       99.13     11.70 o
   0  10  17       16.78       20.03     14.93 o
   1  10  17        0.06        7.90      6.18 o
   2  10  17        0.03        6.25      5.69 o
   3  10  17       40.70       38.26      8.84 o
   4  10  17        8.10        1.23      6.42 o
   5  10  17        0.17       18.85     15.47 o
   6  10  17        0.02       17.17     15.56 o
  -4  11  17        0.29        0.44      4.01 o
  -3  11  17       18.50       12.74      4.59 o
  -2  11  17        0.08       -2.69      5.49 o
  -1  11  17        1.56       -4.26      5.32 o
   0  11  17        1.24        1.14      5.60 o
   1  11  17        0.00        2.68      5.24 o
   2  11  17       46.65       62.84     12.61 o
   3  11  17       10.45        6.89      6.56 o
   4  11  17        0.51        9.12      7.05 o
   5  11  17       10.76       17.26      7.73 o
   6  11  17        3.03       -3.71      7.21 o
  -4  12  17       12.35       21.25      5.15 o
  -3  12  17        4.42       10.61      4.53 o
  -2  12  17       41.28       43.42      5.72 o
  -1  12  17       29.50       32.79      8.09 o
   0  12  17        7.98       14.78      7.03 o
   1  12  17       41.43       25.36      7.71 o
   2  12  17      120.71      124.95     13.85 o
   3  12  17       42.44       28.97     17.22 o
   4  12  17       24.85       19.14      8.09 o
   5  12  17        0.68        1.85      6.46 o
   6  12  17        7.53        2.43      8.11 o
  -3  13  17        7.84        6.42      5.23 o
  -2  13  17        1.69        9.94      4.12 o
  -1  13  17        1.55        3.99      8.04 o
   0  13  17        0.09        5.46      5.72 o
   1  13  17        1.52        2.89      5.96 o
   2  13  17       32.45       33.06      9.13 o
   3  13  17       65.57       78.48     12.12 o
   4  13  17        1.00        1.50      9.02 o
   5  13  17       15.12       -0.31      7.49 o
  -2  14  17       45.49       47.07     12.32 o
  -1  14  17       42.91       45.70      9.02 o
   0  14  17        4.15       -0.46      6.03 o
   1  14  17        0.43       -2.45      5.74 o
   2  14  17        4.08        4.59      6.76 o
   3  14  17       17.71        6.61      7.50 o
   4  14  17       36.81       18.95      9.94 o
  -1  15  17        2.04        9.57      7.02 o
   0  15  17       18.02       19.84     11.40 o
   1  15  17        0.00        0.00      6.40 o
   2  15  17        0.48        4.73      7.61 o
   3  15  17       46.08       45.81     10.35 o
   1  16  17        0.00       -2.51      7.88 o
  -1  -3  18       47.42       45.65     12.15 o
   0  -3  18      390.71      383.71     43.67 o
   1  -3  18        9.00       -6.40     21.98 o
   2  -3  18       18.57        5.27     23.67 o
   3  -3  18       57.46       30.59     24.01 o
   4  -3  18        6.16        6.99     14.97 o
  -2  -2  18       15.49       13.39      8.73 o
  -1  -2  18       36.39       21.21     17.21 o
   0  -2  18      135.12       99.44     29.35 o
   1  -2  18       31.13       41.44     24.47 o
   2  -2  18       12.75      -14.49     19.56 o
   3  -2  18        9.75       17.91     23.30 o
   4  -2  18        5.13        1.55     11.02 o
   5  -2  18        3.47       12.43     15.36 o
  -3  -1  18        9.13       22.13     21.14 o
  -2  -1  18        0.86       -3.21      7.63 o
  -1  -1  18        9.81        9.42     14.48 o
   0  -1  18      304.89      116.67     26.19 o
   1  -1  18       69.36       99.38     28.13 o
   2  -1  18       34.06       28.89     23.27 o
   3  -1  18       40.67       42.29     21.72 o
   4  -1  18       22.23       20.65     12.57 o
   5  -1  18        0.31       16.19     10.93 o
  -3   0  18        3.72        3.49      6.12 o
  -2   0  18        8.83       20.44      7.23 o
  -1   0  18        7.51       -2.69     13.56 o
   0   0  18       12.79       36.29     22.87 o
   1   0  18        1.92      -11.96     16.59 o
   2   0  18        0.01        7.70     10.11 o
   3   0  18        3.90        5.37      9.25 o
   4   0  18        3.51        8.21     10.82 o
   5   0  18       13.34       21.07     11.31 o
   6   0  18        1.38       14.23     12.15 o
  -3   1  18       77.65       87.67     10.78 o
  -2   1  18        0.05       -1.80      5.50 o
  -1   1  18        0.55        2.20      5.03 o
   0   1  18       25.77       40.74     22.56 o
   1   1  18       14.71       37.42     21.59 o
   2   1  18       14.67       15.36     11.07 o
   3   1  18        2.06       -4.12      8.58 o
   4   1  18        1.46       -2.56     13.09 o
   5   1  18       45.71       60.66     14.08 o
   6   1  18       17.77       56.06     18.53 o
  -4   2  18       23.94       29.59      8.29 o
  -3   2  18        0.07        0.13      5.62 o
  -2   2  18        3.54        6.48      5.90 o
  -1   2  18       10.42       10.84      5.53 o
   0   2  18        4.12        8.31      6.82 o
   1   2  18        5.49        6.63      9.93 o
   2   2  18        0.92       19.53     10.32 o
   3   2  18       14.07       23.06     10.72 o
   4   2  18       19.04       43.39     12.04 o
   5   2  18      104.52      184.28     31.19 o
   6   2  18        0.00       22.86     11.08 o
  -4   3  18        0.09       -3.13      5.82 o
  -3   3  18       18.61       15.93      6.99 o
  -2   3  18        2.05        3.12      5.35 o
  -1   3  18       17.96       25.48      6.45 o
   0   3  18       11.61       17.63     11.23 o
   1   3  18        0.20       -1.09      8.96 o
   2   3  18       17.85       13.48     10.29 o
   3   3  18        3.14        1.40      8.38 o
   4   3  18       71.48       68.53     13.24 o
   5   3  18       17.25       44.62     10.44 o
   6   3  18       23.19       54.61     41.63 o
  -4   4  18        6.70        3.02      6.57 o
  -3   4  18        2.39        3.25      6.55 o
  -2   4  18        4.65       -1.25      5.70 o
  -1   4  18        7.66        8.48      7.41 o
   0   4  18       20.30       30.59      6.99 o
   1   4  18       24.11       30.76      6.96 o
   2   4  18       26.27       29.76      7.03 o
   3   4  18       79.89       84.42      9.78 o
   4   4  18       97.02       81.75     23.00 o
   5   4  18        4.02       23.29     18.63 o
   6   4  18       52.85       73.94     21.05 o
   7   4  18        1.10        6.29     11.81 o
  -4   5  18        0.02        5.89      6.21 o
  -3   5  18       43.62       27.01      7.79 o
  -2   5  18        9.16       16.09      6.54 o
  -1   5  18       29.03       28.26      9.78 o
   0   5  18       28.24       12.38      7.32 o
   1   5  18       15.87       28.04      6.80 o
   2   5  18       10.58       10.56      5.66 o
   3   5  18        0.75        8.82      5.41 o
   4   5  18      223.30      229.59     29.24 o
   5   5  18       38.29       65.19     21.38 o
   6   5  18       49.43       80.57     26.07 o
   7   5  18       19.78       15.31     13.86 o
  -4   6  18       28.15       31.95     13.29 o
  -3   6  18       57.72       61.79      9.62 o
  -2   6  18      180.74      195.33     20.39 o
  -1   6  18        8.54       13.16      7.22 o
   0   6  18       12.66       25.80     16.93 o
   1   6  18        0.93        6.08      5.24 o
   2   6  18        0.13        5.29      5.24 o
   3   6  18       16.79       17.81      6.24 o
   4   6  18       56.40       56.00     13.96 o
   5   6  18       16.28       30.22     12.62 o
   6   6  18        1.80       -2.43     10.89 o
   7   6  18       32.95       65.92     34.58 o
  -4   7  18        8.33        5.01      6.14 o
  -3   7  18        4.29        7.91      5.94 o
  -2   7  18      341.01      379.27     23.44 o
  -1   7  18       60.42       42.96      8.48 o
   0   7  18        5.36       13.40      6.31 o
   1   7  18       75.97       90.23     11.14 o
   2   7  18       38.36       41.21      7.52 o
   3   7  18        6.33       14.40     10.21 o
   4   7  18        4.07        7.74     10.84 o
   5   7  18       58.26       79.54     10.78 o
   6   7  18        0.10       18.00     18.23 o
   7   7  18        2.63       46.22     40.16 o
  -4   8  18        3.27       11.52      5.13 o
  -3   8  18       16.58       12.69      5.03 o
  -2   8  18      257.92      292.93     10.97 o
  -1   8  18      153.51      159.28     14.42 o
   0   8  18       25.70       43.48      8.71 o
   1   8  18       32.38       35.55     10.30 o
   2   8  18       11.30       13.10      6.78 o
   3   8  18        1.61       11.59     10.75 o
   4   8  18        4.83       17.89     15.35 o
   5   8  18       57.24       69.62     23.56 o
   6   8  18       45.11       60.82     19.38 o
  -4   9  18        9.62       16.34      5.36 o
  -3   9  18        0.87        5.20      4.53 o
  -2   9  18       94.14       76.98     10.22 o
  -1   9  18        1.86        6.61      6.61 o
   0   9  18       72.08       88.53     12.23 o
   1   9  18      254.05      282.46     16.21 o
   2   9  18      205.28      210.72     15.39 o
   3   9  18       11.48        1.85      5.81 o
   4   9  18       21.17       20.09      7.78 o
   5   9  18        3.96        3.38      7.08 o
   6   9  18        0.31        4.56     10.23 o
  -4  10  18        0.17        1.13      7.52 o
  -3  10  18        3.12        2.25      3.98 o
  -2  10  18        0.00        0.98      3.80 o
  -1  10  18       47.77       68.58     10.81 o
   0  10  18       25.71       15.65     12.33 o
   1  10  18       80.46       76.29     17.34 o
   2  10  18        7.52       -5.17     11.06 o
   3  10  18        1.31       -3.57      5.38 o
   4  10  18        2.26       11.76      9.02 o
   5  10  18       41.67       44.43     10.32 o
   6  10  18        0.01        5.76      7.29 o
  -3  11  18        1.40       -0.97      4.32 o
  -2  11  18       27.98       12.70      6.90 o
  -1  11  18        2.60        5.92      6.51 o
   0  11  18       66.48       59.13     19.76 o
   1  11  18       10.51       11.54     11.93 o
   2  11  18        4.64       -1.60      9.25 o
   3  11  18       13.05        1.99      5.60 o
   4  11  18        2.50        3.06      6.83 o
   5  11  18        4.81        7.09      7.22 o
   6  11  18       17.58       21.25     11.40 o
  -3  12  18        1.38        4.31      4.10 o
  -2  12  18        2.37        6.69     10.75 o
  -1  12  18        5.27       -0.19      5.62 o
   0  12  18       19.77        5.05      6.25 o
   1  12  18       19.97        6.10      6.23 o
   2  12  18        1.55        8.34      6.00 o
   3  12  18       33.02       21.22      8.73 o
   4  12  18        4.40       -4.93      6.18 o
   5  12  18        8.98       15.36     16.89 o
  -2  13  18        1.29        1.43     10.61 o
  -1  13  18        0.00        9.22      6.32 o
   0  13  18        0.20       -0.50      5.68 o
   1  13  18       71.26       78.28     27.09 o
   2  13  18        2.11        4.91      6.82 o
   3  13  18       35.35       39.39      9.43 o
   4  13  18        0.97       -1.82      8.33 o
  -1  14  18        9.71       21.52      9.21 o
   0  14  18      102.73       93.40     12.64 o
   1  14  18        1.15        4.91      6.18 o
   2  14  18       64.43       60.49     11.35 o
   3  14  18        5.14        9.06      7.64 o
   0  15  18        0.06       -5.19     13.67 o
   1  15  18       13.21       17.73      8.20 o
   2  15  18        4.49       10.00      7.43 o
   1  -2  19       33.67       13.80     23.29 o
   2  -2  19        1.66        4.27     22.13 o
  -1  -1  19        0.70      -16.85     19.15 o
   0  -1  19       34.63       23.70     20.58 o
   1  -1  19        1.45       -7.25     20.66 o
   2  -1  19        0.07      -18.73     18.73 o
   3  -1  19        6.61        6.66     20.84 o
   4  -1  19       11.77       14.55     14.76 o
  -2   0  19       87.72       93.78     14.52 o
  -1   0  19        9.16       44.04     25.19 o
   0   0  19        8.29        6.58     21.13 o
   1   0  19        2.04      -10.29     18.78 o
   2   0  19        0.04      -18.34     18.34 o
   3   0  19        5.55      -10.13     10.13 o
   4   0  19       13.36       12.04     11.60 o
   5   0  19        8.99       11.30     15.55 o
  -2   1  19        2.31       15.24      9.17 o
  -1   1  19        1.80       16.03     21.81 o
   0   1  19        0.00      -11.23     19.28 o
   1   1  19       68.24       73.54     26.67 o
   2   1  19       13.91        6.70     11.03 o
   3   1  19       38.96       40.96     13.21 o
   4   1  19       71.31       75.75     16.26 o
   5   1  19        1.24       19.79     14.72 o
  -3   2  19        9.21       -1.42      7.52 o
  -2   2  19       82.48       92.81     10.22 o
  -1   2  19        4.26        5.74     22.14 o
   0   2  19        4.61      -17.27     17.27 o
   1   2  19       51.34       26.86     21.23 o
   2   2  19        7.65       16.05     11.21 o
   3   2  19       75.50       75.72     16.09 o
   4   2  19        5.74        7.49      7.65 o
   5   2  19        7.29        9.27     14.62 o
  -3   3  19       14.29        7.28     12.28 o
  -2   3  19        5.67        4.79      6.37 o
  -1   3  19       13.94       16.67      7.99 o
   0   3  19        1.34       -1.90     23.58 o
   1   3  19       28.77       20.07     11.36 o
   2   3  19       73.01       92.69     15.72 o
   3   3  19       72.99      106.27     17.08 o
   4   3  19       33.15       45.66     13.30 o
   5   3  19       31.60       13.08     11.79 o
   6   3  19      110.16      127.10     43.39 o
  -3   4  19        9.72       25.12      8.16 o
  -2   4  19       60.83       63.17     20.86 o
  -1   4  19       12.61        5.03      7.34 o
   0   4  19        0.37        7.18      6.96 o
   1   4  19        6.61       18.23      6.14 o
   2   4  19        8.50       16.06      8.37 o
   3   4  19       26.75       38.18     11.87 o
   4   4  19       50.50       70.32     20.78 o
   5   4  19        4.64       20.00     11.36 o
   6   4  19        8.57       -0.19     10.76 o
  -3   5  19        6.75        8.34      6.46 o
  -2   5  19       11.84       24.91      7.27 o
  -1   5  19        3.78        6.00      8.30 o
   0   5  19        6.72       13.33      6.61 o
   1   5  19       22.14       35.65      8.32 o
   2   5  19        4.17       15.42      6.70 o
   3   5  19        9.72        8.33      6.05 o
   4   5  19      121.22      126.70     33.56 o
   5   5  19       11.64       28.09     22.10 o
   6   5  19        2.09       24.68     40.65 o
  -3   6  19        0.54        5.23      6.19 o
  -2   6  19      104.00       70.89      9.65 o
  -1   6  19       54.55       45.40     11.30 o
   0   6  19        0.68       -2.88      5.76 o
   1   6  19        3.04        6.35      9.36 o
   2   6  19       17.33       23.72      6.76 o
   3   6  19       11.55       17.10      9.88 o
   4   6  19        0.49       12.54      6.17 o
   5   6  19       67.68      107.27     32.32 o
   6   6  19        5.15       54.14     29.25 o
  -3   7  19        6.06        0.68     12.18 o
  -2   7  19        0.93       10.85      8.89 o
  -1   7  19        0.21        7.33      6.99 o
   0   7  19        1.53       -0.67      6.08 o
   1   7  19       52.57       45.77      9.15 o
   2   7  19        3.01        9.95      6.19 o
   3   7  19       22.86       39.26      7.61 o
   4   7  19       21.85       35.90     16.29 o
   5   7  19       25.56       45.82     11.42 o
   6   7  19        1.06       -8.19     10.02 o
  -3   8  19        4.22       13.13      5.12 o
  -2   8  19        5.85        8.14      8.17 o
  -1   8  19      128.73      131.40     13.58 o
   0   8  19       36.05       42.38     13.38 o
   1   8  19       17.45       16.98      7.20 o
   2   8  19        4.73        4.44      6.28 o
   3   8  19       65.11       62.26     10.26 o
   4   8  19       20.60       55.90     18.88 o
   5   8  19       12.54        8.93      9.46 o
   6   8  19        0.11       31.87     26.96 o
  -3   9  19       22.94       20.33      6.51 o
  -2   9  19       36.92       44.45      9.76 o
  -1   9  19        8.87       12.16      6.82 o
   0   9  19        9.90       12.18      6.63 o
   1   9  19       61.18       65.65     12.76 o
   2   9  19       38.48       48.13     24.94 o
   3   9  19       24.23       21.56      9.45 o
   4   9  19       12.42       10.54      6.97 o
   5   9  19       55.62       41.13      9.87 o
  -3  10  19       15.54       17.22      5.50 o
  -2  10  19       26.76       39.50      9.12 o
  -1  10  19       97.90       91.17     16.52 o
   0  10  19       59.20       61.65     14.11 o
   1  10  19        0.35        3.98      8.18 o
   2  10  19        0.05       -0.69      7.37 o
   3  10  19       16.44       16.26      7.43 o
   4  10  19        2.07       17.94      7.72 o
   5  10  19       56.32       76.58     12.53 o
  -2  11  19       41.03       57.99     10.73 o
  -1  11  19      155.15      191.08     26.54 o
   0  11  19       29.86       22.00      8.21 o
   1  11  19        0.81        2.82      9.19 o
   2  11  19       22.76       24.43     14.06 o
   3  11  19        4.58        5.71      7.16 o
   4  11  19        0.00        1.72     15.33 o
   5  11  19       13.12       12.69     25.65 o
  -2  12  19        4.02        5.28      6.04 o
  -1  12  19        6.32        3.40     15.46 o
   0  12  19       21.20       18.57      7.55 o
   1  12  19        0.61        5.85      6.54 o
   2  12  19       11.98        7.67      7.71 o
   3  12  19        5.99       10.84      6.92 o
   4  12  19       23.19       28.01      9.25 o
  -1  13  19       62.77       59.41     11.86 o
   0  13  19        3.13        4.07      5.53 o
   1  13  19        1.19       -6.11      8.43 o
   2  13  19       27.10       31.90     17.55 o
   3  13  19        2.24       10.00      7.97 o
[truncated: 6,423 more chars]
